# Supplementary material for: Moral values, social ideologies and threat-based cognition: Implications for intergroup relations
Source: Front Psychol. 2022 Oct 6;13:869121. doi: 10.3389/fpsyg.2022.869121 (PMC9582249; doi:10.3389/fpsyg.2022.869121)
Supplement: Supplementary Table 3 — Data dictionary for Study 2. [file Table_3.XLSX]

## Sheet: Data Dictionary for Morality & 
Variable	Variable name	Measurement unit	Allowed values	Description
Arbitrary Participant ID number	Participant	Numeric	1-431	ID number assigned to participant in sequential order
Twelve orders of measures	Order	Numeric	1-10	Counterbalancing of measures (see to the right for the 12 orders)	1	MFQ	Filler 1	RWA	SDO	FILLER 2	ATTITUDES	THREAT	P.TAKING
					2	MFQ	Filler 1	RWA	SDO	FILLER 2	ATTITUDES	P.TAKING	THREAT
					3	MFQ	Filler 1	RWA	SDO	FILLER 2	THREAT	ATTITUDES	P.TAKING
					4	MFQ	Filler 1	RWA	SDO	FILLER 2	THREAT	P.TAKING	ATTITUDES
					5	MFQ	Filler 1	RWA	SDO	FILLER 2	P.TAKING	ATTITUDES	THREAT
					6	MFQ	Filler 1	RWA	SDO	FILLER 2	P.TAKING	THREAT	ATTITUDES
					7	MFQ	Filler 1	SDO	RWA	FILLER 2	ATTITUDES	THREAT	P.TAKING
					8	MFQ	Filler 1	SDO	RWA	FILLER 2	ATTITUDES	P.TAKING	THREAT
					9	MFQ	Filler 1	SDO	RWA	FILLER 2	THREAT	ATTITUDES	P.TAKING
					10	MFQ	Filler 1	SDO	RWA	FILLER 2	THREAT	P.TAKING	ATTITUDES
					11	MFQ	Filler 1	SDO	RWA	FILLER 2	P.TAKING	ATTITUDES	THREAT
					12	MFQ	Filler 1	SDO	RWA	FILLER 2	P.TAKING	THREAT	ATTITUDES
Order in which attitudes toward Mexican Americans and perceived threat from immigrants were measured	AttsOrder	Numeric	1 = Attitudes toward Mexican Americans measured before Perceived Threat from immigrants, 2 = Perceived Threat from immigrants measured before Attitudes toward Mexican Americans
Participant start date	StartDate	mm-dd-yy	2017-01-14 18:16:53	start date for the participant
Participant end date	EndDate	mm-dd-yy	2017-01-18 14:12:37	end date for the participant
Consent	Consent	2018-02-01	1 = yes, consent granted, 2 = no	participant granting consent to complete the study
Moral Foundations Questionnaire 1r	MFQ1r	1-6	1 = Not at all relevant, 2 = Not very relevant, 3 = Slightly relevant, 4 = Somewhat relevant, 5 = Very relevant, 6 = Extremely relevant	MFQ1r: item 1 of the relevance subscale on July 2008 Moral Foundations Questionnaire
MFQ2r	MFQ2r	1-6	1 = Not at all relevant, 2 = Not very relevant, 3 = Slightly relevant, 4 = Somewhat relevant, 5 = Very relevant, 6 = Extremely relevant	MFQ2r: item 2 of the relevance subscale
MFQ3r	MFQ3r	1-6	1 = Not at all relevant, 2 = Not very relevant, 3 = Slightly relevant, 4 = Somewhat relevant, 5 = Very relevant, 6 = Extremely relevant	MFQ3r
MFQ4r	MFQ4r	1-6	1 = Not at all relevant, 2 = Not very relevant, 3 = Slightly relevant, 4 = Somewhat relevant, 5 = Very relevant, 6 = Extremely relevant	MFQ4r
MFQ5r	MFQ5r	1-6	1 = Not at all relevant, 2 = Not very relevant, 3 = Slightly relevant, 4 = Somewhat relevant, 5 = Very relevant, 6 = Extremely relevant	MFQ5r
MFQ6c	MFQ6c	1-6	1 = Not at all relevant, 2 = Not very relevant, 3 = Slightly relevant, 4 = Somewhat relevant, 5 = Very relevant, 6 = Extremely relevant	MFQ6c: good at maths question; attention check item for the July 2008 Moral Foundations Questionnaire
MFQ7r	MFQ7r	1-6	1 = Not at all relevant, 2 = Not very relevant, 3 = Slightly relevant, 4 = Somewhat relevant, 5 = Very relevant, 6 = Extremely relevant	MFQ7r
MFQ8r	MFQ8r	1-6	1 = Not at all relevant, 2 = Not very relevant, 3 = Slightly relevant, 4 = Somewhat relevant, 5 = Very relevant, 6 = Extremely relevant	MFQ8r
MFQ9r	MFQ9r	1-6	1 = Not at all relevant, 2 = Not very relevant, 3 = Slightly relevant, 4 = Somewhat relevant, 5 = Very relevant, 6 = Extremely relevant	MFQ9r
MFQ10r	MFQ10r	1-6	1 = Not at all relevant, 2 = Not very relevant, 3 = Slightly relevant, 4 = Somewhat relevant, 5 = Very relevant, 6 = Extremely relevant	MFQ10r
MFQ11r	MFQ11r	1-6	1 = Not at all relevant, 2 = Not very relevant, 3 = Slightly relevant, 4 = Somewhat relevant, 5 = Very relevant, 6 = Extremely relevant	MFQ11r
MFQ12r	MFQ12r	1-6	1 = Not at all relevant, 2 = Not very relevant, 3 = Slightly relevant, 4 = Somewhat relevant, 5 = Very relevant, 6 = Extremely relevant	MFQ12r
MFQ13r	MFQ13r	1-6	1 = Not at all relevant, 2 = Not very relevant, 3 = Slightly relevant, 4 = Somewhat relevant, 5 = Very relevant, 6 = Extremely relevant	MFQ13r
MFQ14r	MFQ14r	1-6	1 = Not at all relevant, 2 = Not very relevant, 3 = Slightly relevant, 4 = Somewhat relevant, 5 = Very relevant, 6 = Extremely relevant	MFQ14r
MFQ15r	MFQ15r	1-6	1 = Not at all relevant, 2 = Not very relevant, 3 = Slightly relevant, 4 = Somewhat relevant, 5 = Very relevant, 6 = Extremely relevant	MFQ15r
MFQ16r	MFQ16r	1-6	1 = Not at all relevant, 2 = Not very relevant, 3 = Slightly relevant, 4 = Somewhat relevant, 5 = Very relevant, 6 = Extremely relevant	MFQ16r
MFQ17j	MFQ17j	1-6	1 = Strongly disagree, 2 = Moderately disagree, 3 = Slightly disagree, 4 = Slightly agree, 5 = Moderately agree, 6 = Strongly agree	MFQ17j: item 1 of the judgment subscale on July 2008 Moral Foundations Questionnaire
MFQ18j	MFQ18j	1-6	1 = Strongly disagree, 2 = Moderately disagree, 3 = Slightly disagree, 4 = Slightly agree, 5 = Moderately agree, 6 = Strongly agree	MFQ18j
MFQ19j	MFQ19j	1-6	1 = Strongly disagree, 2 = Moderately disagree, 3 = Slightly disagree, 4 = Slightly agree, 5 = Moderately agree, 6 = Strongly agree	MFQ19j
MFQ20j	MFQ20j	1-6	1 = Strongly disagree, 2 = Moderately disagree, 3 = Slightly disagree, 4 = Slightly agree, 5 = Moderately agree, 6 = Strongly agree	MFQ20j
MFQ21j	MFQ21j	1-6	1 = Strongly disagree, 2 = Moderately disagree, 3 = Slightly disagree, 4 = Slightly agree, 5 = Moderately agree, 6 = Strongly agree	MFQ21j
MFQ22c	MFQ22c	1-6	1 = Strongly disagree, 2 = Moderately disagree, 3 = Slightly disagree, 4 = Slightly agree, 5 = Moderately agree, 6 = Strongly agree	MFQ22c: better to do good than bad question; attention check item for the July 2008 Moral Foundations Questionnaire
MFQ23j	MFQ23j	1-6	1 = Strongly disagree, 2 = Moderately disagree, 3 = Slightly disagree, 4 = Slightly agree, 5 = Moderately agree, 6 = Strongly agree	MFQ23j
MFQ24j	MFQ24j	1-6	1 = Strongly disagree, 2 = Moderately disagree, 3 = Slightly disagree, 4 = Slightly agree, 5 = Moderately agree, 6 = Strongly agree	MFQ24j
MFQ25j	MFQ25j	1-6	1 = Strongly disagree, 2 = Moderately disagree, 3 = Slightly disagree, 4 = Slightly agree, 5 = Moderately agree, 6 = Strongly agree	MFQ25j
MFQ26j	MFQ26j	1-6	1 = Strongly disagree, 2 = Moderately disagree, 3 = Slightly disagree, 4 = Slightly agree, 5 = Moderately agree, 6 = Strongly agree	MFQ26j
MFQ27j	MFQ27j	1-6	1 = Strongly disagree, 2 = Moderately disagree, 3 = Slightly disagree, 4 = Slightly agree, 5 = Moderately agree, 6 = Strongly agree	MFQ27j
MFQ28j	MFQ28j	1-6	1 = Strongly disagree, 2 = Moderately disagree, 3 = Slightly disagree, 4 = Slightly agree, 5 = Moderately agree, 6 = Strongly agree	MFQ28j
MFQ29j	MFQ29j	1-6	1 = Strongly disagree, 2 = Moderately disagree, 3 = Slightly disagree, 4 = Slightly agree, 5 = Moderately agree, 6 = Strongly agree	MFQ29j
MFQ30j	MFQ30j	1-6	1 = Strongly disagree, 2 = Moderately disagree, 3 = Slightly disagree, 4 = Slightly agree, 5 = Moderately agree, 6 = Strongly agree	MFQ30j
MFQ31j	MFQ31j	1-6	1 = Strongly disagree, 2 = Moderately disagree, 3 = Slightly disagree, 4 = Slightly agree, 5 = Moderately agree, 6 = Strongly agree	MFQ31j
MFQ32j	MFQ32j	1-6	1 = Strongly disagree, 2 = Moderately disagree, 3 = Slightly disagree, 4 = Slightly agree, 5 = Moderately agree, 6 = Strongly agree	MFQ32j
filler1: randomly ordered list of 1 through 10 numbers	fil1	1-10	1-10	Please click the number ___ (e.g., 4; numbers within the 30 trials are between 1 and 10 and asked in a semi-random order for the 30 trials)
fil2	fil2	1-10	1-10	Please click the number ___
fil3	fil3	1-10	1-10	Please click the number ___
fil4	fil4	1-10	1-10	Please click the number ___
fil5	fil5	1-10	1-10	Please click the number ___
fil6	fil6	1-10	1-10	Please click the number ___
fil7	fil7	1-10	1-10	Please click the number ___
fil8	fil8	1-10	1-10	Please click the number ___
fil9	fil9	1-10	1-10	Please click the number ___
fil10	fil10	1-10	1-10	Please click the number ___
fil11	fil11	1-10	1-10	Please click the number ___
fil12	fil12	1-10	1-10	Please click the number ___
fil13	fil13	1-10	1-10	Please click the number ___
fil14	fil14	1-10	1-10	Please click the number ___
fil15	fil15	1-10	1-10	Please click the number ___
fil16	fil16	1-10	1-10	Please click the number ___
fil17	fil17	1-10	1-10	Please click the number ___
fil18	fil18	1-10	1-10	Please click the number ___
fil19	fil19	1-10	1-10	Please click the number ___
fil20	fil20	1-10	1-10	Please click the number ___
fil21	fil21	1-10	1-10	Please click the number ___
fil22	fil22	1-10	1-10	Please click the number ___
fil23	fil23	1-10	1-10	Please click the number ___
fil24	fil24	1-10	1-10	Please click the number ___
fil25	fil25	1-10	1-10	Please click the number ___
fil26	fil26	1-10	1-10	Please click the number ___
fil27	fil27	1-10	1-10	Please click the number ___
fil28	fil28	1-10	1-10	Please click the number ___
fil29	fil29	1-10	1-10	Please click the number ___
fil30	fil30	1-10	1-10	Please click the number ___
Right Wing Authoritarianism1 from Zakrisson's 15 item scale (Zakrisson, 2005)	ZRWA1	1-7	1 = Very Negative, 2 = Negative, 3 = Slightly negative, 4 = Neither positive nor negative, 5 = Slightly positive, 6 = Positive, 7 = Very positive	Our country needs a powerful leader, in order to destroy the radical and immoral currents prevailing in society today.
Right Wing Authoritarianism2 from Zakrisson's 15 item scale (Zakrisson, 2005)	ZRWA2	1-7	1 = Very Negative, 2 = Negative, 3 = Slightly negative, 4 = Neither positive nor negative, 5 = Slightly positive, 6 = Positive, 7 = Very positive	Our country needs free thinkers, who will have the courage to stand up against traditional ways, even if this upsets many people.
Right Wing Authoritarianism3 from Zakrisson's 15 item scale (Zakrisson, 2005)	ZRWA3	1-7	1 = Very Negative, 2 = Negative, 3 = Slightly negative, 4 = Neither positive nor negative, 5 = Slightly positive, 6 = Positive, 7 = Very positive	The ‘‘old-fashioned ways’’ and ‘‘old-fashioned values’’ still show the best way to live.
Right Wing Authoritarianism4 from Zakrisson's 15 item scale (Zakrisson, 2005)	ZRWA4	1-7	1 = Very Negative, 2 = Negative, 3 = Slightly negative, 4 = Neither positive nor negative, 5 = Slightly positive, 6 = Positive, 7 = Very positive	Our society would be better off if we showed tolerance and understanding for untraditional values and opinions.
Right Wing Authoritarianism5 from Zakrisson's 15 item scale (Zakrisson, 2005)	ZRWA5	1-7	1 = Very Negative, 2 = Negative, 3 = Slightly negative, 4 = Neither positive nor negative, 5 = Slightly positive, 6 = Positive, 7 = Very positive	Gods laws about abortion, pornography and marriage must be strictly followed before it is too late, violations must be punished.
Right Wing Authoritarianism6 from Zakrisson's 15 item scale (Zakrisson, 2005)	ZRWA6	1-7	1 = Very Negative, 2 = Negative, 3 = Slightly negative, 4 = Neither positive nor negative, 5 = Slightly positive, 6 = Positive, 7 = Very positive	The society needs to show openness towards people thinking differently, rather than a strong leader, the world is not particularly evil or dangerous.
Right Wing Authoritarianism7 from Zakrisson's 15 item scale (Zakrisson, 2005)	ZRWA7	1-7	1 = Very Negative, 2 = Negative, 3 = Slightly negative, 4 = Neither positive nor negative, 5 = Slightly positive, 6 = Positive, 7 = Very positive	It would be best if newspapers were censored so that people would not be able to get hold of destructive and disgusting material.
Right Wing Authoritarianism8 from Zakrisson's 15 item scale (Zakrisson, 2005)	ZRWA8	1-7	1 = Very Negative, 2 = Negative, 3 = Slightly negative, 4 = Neither positive nor negative, 5 = Slightly positive, 6 = Positive, 7 = Very positive	Many good people challenge the state, criticize the church and ignore ‘‘the normal way of living’’.
Right Wing Authoritarianism9 from Zakrisson's 15 item scale (Zakrisson, 2005)	ZRWA9	1-7	1 = Very Negative, 2 = Negative, 3 = Slightly negative, 4 = Neither positive nor negative, 5 = Slightly positive, 6 = Positive, 7 = Very positive	Our forefathers ought to be honored more for the way they have built our society, at the same time we ought to put an end to those forces destroying it.
Right Wing Authoritarianism10 from Zakrisson's 15 item scale (Zakrisson, 2005)	ZRWA10	1-7	1 = Very Negative, 2 = Negative, 3 = Slightly negative, 4 = Neither positive nor negative, 5 = Slightly positive, 6 = Positive, 7 = Very positive	People ought to put less attention to the Bible and religion, instead they ought to develop their own moral standards.
Right Wing Authoritarianism11 from Zakrisson's 15 item scale (Zakrisson, 2005)	ZRWA11	1-7	1 = Very Negative, 2 = Negative, 3 = Slightly negative, 4 = Neither positive nor negative, 5 = Slightly positive, 6 = Positive, 7 = Very positive	There are many radical, immoral people trying to ruin things; the society ought to stop them.
Right Wing Authoritarianism12 from Zakrisson's 15 item scale (Zakrisson, 2005)	ZRWA12	1-7	1 = Very Negative, 2 = Negative, 3 = Slightly negative, 4 = Neither positive nor negative, 5 = Slightly positive, 6 = Positive, 7 = Very positive	It is better to accept bad literature than to censor it.
Right Wing Authoritarianism13 from Zakrisson's 15 item scale (Zakrisson, 2005)	ZRWA13	1-7	1 = Very Negative, 2 = Negative, 3 = Slightly negative, 4 = Neither positive nor negative, 5 = Slightly positive, 6 = Positive, 7 = Very positive	Facts show that we have to be harder against crime and sexual immorality, in order to uphold law and order.
Right Wing Authoritarianism14 from Zakrisson's 15 item scale (Zakrisson, 2005)	ZRWA14	1-7	1 = Very Negative, 2 = Negative, 3 = Slightly negative, 4 = Neither positive nor negative, 5 = Slightly positive, 6 = Positive, 7 = Very positive	The situation in the society of today would be improved if troublemakers were treated with reason and humanity.
Right Wing Authoritarianism15 from Zakrisson's 15 item scale (Zakrisson, 2005)	ZRWA15	1-7	1 = Very Negative, 2 = Negative, 3 = Slightly negative, 4 = Neither positive nor negative, 5 = Slightly positive, 6 = Positive, 7 = Very positive	If the society so wants, it is the duty of every true citizen to help eliminate the evil that poisons our country from within.
Social Dominance Orientation1 from Pratto et al., 1994, scale	SDOg1	1-7	1 = Very Negative, 2 = Negative, 3 = Slightly negative, 4 = Neither positive nor negative, 5 = Slightly positive, 6 = Positive, 7 = Very positive	Some groups of people are simply inferior to other groups.
Social Dominance Orientation2 from Pratto et al., 1994, scale	SDOg2	1-7	1 = Very Negative, 2 = Negative, 3 = Slightly negative, 4 = Neither positive nor negative, 5 = Slightly positive, 6 = Positive, 7 = Very positive	In getting what you want, it is sometimes necessary to use force against other groups.
Social Dominance Orientation3 from Pratto et al., 1994, scale	SDOg3	1-7	1 = Very Negative, 2 = Negative, 3 = Slightly negative, 4 = Neither positive nor negative, 5 = Slightly positive, 6 = Positive, 7 = Very positive	It's OK if some groups have more of a chance in life than others.
Social Dominance Orientation4 from Pratto et al., 1994, scale	SDOg4	1-7	1 = Very Negative, 2 = Negative, 3 = Slightly negative, 4 = Neither positive nor negative, 5 = Slightly positive, 6 = Positive, 7 = Very positive	To get ahead in life, it is sometimes necessary to step on other groups.
Social Dominance Orientation5 from Pratto et al., 1994, scale	SDOg5	1-7	1 = Very Negative, 2 = Negative, 3 = Slightly negative, 4 = Neither positive nor negative, 5 = Slightly positive, 6 = Positive, 7 = Very positive	If certain groups stayed in their place, we would have fewer problems.
Social Dominance Orientation6 from Pratto et al., 1994, scale	SDOg6	1-7	1 = Very Negative, 2 = Negative, 3 = Slightly negative, 4 = Neither positive nor negative, 5 = Slightly positive, 6 = Positive, 7 = Very positive	It's probably a good thing that certain groups are at the top and other groups are at the bottom.
Social Dominance Orientation7 from Pratto et al., 1994, scale	SDOg7	1-7	1 = Very Negative, 2 = Negative, 3 = Slightly negative, 4 = Neither positive nor negative, 5 = Slightly positive, 6 = Positive, 7 = Very positive	Inferior groups should stay in their place.
Social Dominance Orientation8 from Pratto et al., 1994, scale	SDOg8	1-7	1 = Very Negative, 2 = Negative, 3 = Slightly negative, 4 = Neither positive nor negative, 5 = Slightly positive, 6 = Positive, 7 = Very positive	Sometimes other groups must be kept in their place.
Social Dominance Orientation9 from Pratto et al., 1994, scale	SDOg9	1-7	1 = Very Negative, 2 = Negative, 3 = Slightly negative, 4 = Neither positive nor negative, 5 = Slightly positive, 6 = Positive, 7 = Very positive	It would be good if groups could be equal.
Social Dominance Orientation10 from Pratto et al., 1994, scale	SDOg10	1-7	1 = Very Negative, 2 = Negative, 3 = Slightly negative, 4 = Neither positive nor negative, 5 = Slightly positive, 6 = Positive, 7 = Very positive	Group equality should be our ideal.
Social Dominance Orientation11 from Pratto et al., 1994, scale	SDOg11	1-7	1 = Very Negative, 2 = Negative, 3 = Slightly negative, 4 = Neither positive nor negative, 5 = Slightly positive, 6 = Positive, 7 = Very positive	All groups should be given an equal chance in life.
Social Dominance Orientation12 from Pratto et al., 1994, scale	SDOg12	1-7	1 = Very Negative, 2 = Negative, 3 = Slightly negative, 4 = Neither positive nor negative, 5 = Slightly positive, 6 = Positive, 7 = Very positive	We should do what we can to equalize conditions for different groups.
Social Dominance Orientation13 from Pratto et al., 1994, scale	SDOg13	1-7	1 = Very Negative, 2 = Negative, 3 = Slightly negative, 4 = Neither positive nor negative, 5 = Slightly positive, 6 = Positive, 7 = Very positive	Increased social equality.
Social Dominance Orientation14 from Pratto et al., 1994, scale	SDOg14	1-7	1 = Very Negative, 2 = Negative, 3 = Slightly negative, 4 = Neither positive nor negative, 5 = Slightly positive, 6 = Positive, 7 = Very positive	We would have fewer problems if we treated people more equally.
Social Dominance Orientation15 from Pratto et al., 1994, scale	SDOg15	1-7	1 = Very Negative, 2 = Negative, 3 = Slightly negative, 4 = Neither positive nor negative, 5 = Slightly positive, 6 = Positive, 7 = Very positive	We should strive to make incomes as equal as possible.
Social Dominance Orientation16 from Pratto et al., 1994, scale	SDOg16	1-7	1 = Very Negative, 2 = Negative, 3 = Slightly negative, 4 = Neither positive nor negative, 5 = Slightly positive, 6 = Positive, 7 = Very positive	No one group should dominate in society.
Filler story rating task, question 1	gsans	1-9	1 = Not at all descriptive, 2, 3, 4, 5 = Somewhat descriptive, 6, 7, 8, 9 = Very descriptive	How do you feel about the overall descriptive qualities of the story?
Filler story rating task, question 2	gsans2	1-9	1 = Not at all engaging, 2, 3, 4, 5 = Somewhat engaging, 6, 7, 8, 9 = Very engaging	How engaging did you find the story?
Filler story rating task, question 3	gsans3	1-9	1 = Not at all imaginative, 2, 3, 4, 5 = Somewhat imaginative, 6, 7, 8, 9 = Very imaginative	How imaginative did you find the story?
Intergroup Attitudes toward Mexican Americans1	thermo1	1-9	1 = Extremely Warm, 2 = Very Warm, 3 = Moderately Warm, 4 = Somewhat Warm, 5 = Neither, 6 = Somewhat Cold, 7 = Moderately Cold, 8 = Very Cold, 9 = Extremely Cold	thermo1: Please rate your feelings toward Mexican Americans on the following evaluative dimension
Intergroup Attitudes2	thermo2	1-9	1 = Extremely Negative, 2 = Very Negative, 3 = Moderately Negative, 4 = Somewhat Negative, 5 = Neither, 6 = Somewhat Positive, 7 = Moderately Positive, 8 = Very Positive, 9 = Extremely Positive	thermo2: Please rate your feelings toward Mexican Americans on the following evaluative dimension
Intergroup Attitudes3	thermo3	1-9	1 = Extremely Friendly, 2 = Very Friendly, 3 = Moderately Friendly, 4 = Somewhat Friendly, 5 = Neither, 6 = Somewhat Unfriendly, 7 = Moderately Unfriendly, 8 = Very Unfriendly, 9 = Extremely Unfriendly	thermo3: Please rate your feelings toward Mexican Americans on the following evaluative dimension
Intergroup Attitudes4	thermo4	1-9	1 = Extremely Suspicious, 2 = Very Suspicious, 3 = Moderately Suspicious, 4 = Somewhat Suspicious, 5 = Neither, 6 = Somewhat Trusting, 7 = Moderately Trusting, 8 = Very Trusting, 9 = Extremely Trusting	thermo4: Please rate your feelings toward Mexican Americans on the following evaluative dimension
Intergroup Attitudes5	thermo5	1-9	1 = Extreme Admiration, 2 = High Admiration, 3 = Moderate Admiration, 4 = Some Admiration, 5 = Neither, 6 = Some Disgust, 7 = Moderate Disgust, 8 = High Disgust, 9 = Extreme Disgust	thermo5: Please rate your feelings toward Mexican Americans on the following evaluative dimension
Negative Attitudes toward Mexican Americans1	NAtts1	1-10	1 = No disapproval at all, 2, 3, 4, 5, 6, 7, 8, 9, 10 = Extreme disapproval	NAtts1: On the scale below, please indicate the degree to which you feel disapproval toward Mexican Americans.
Negative Attitudes2	NAtts2	1-10	1 = No resentment at all, 2, 3, 4, 5, 6, 7, 8, 9, 10 = Extreme resentment	NAtts2: On the scale below, please indicate the degree to which you feel resentment toward Mexican Americans.
Negative Attitudes3	NAtts3	1-10	1 = No dislike at all, 2, 3, 4, 5, 6, 7, 8, 9, 10 = Extreme dislike	NAtts3: On the scale below, please indicate the degree to which you feel dislike toward Mexican Americans.
Negative Attitudes4	NAtts4	1-10	1 = No disdain at all, 2, 3, 4, 5, 6, 7, 8, 9, 10 = Extreme disdain	NAtts4: On the scale below, please indicate the degree to which you feel disdain toward Mexican Americans.
Negative Attitudes5	NAtts5	1-10	1 = No hatred at all, 2, 3, 4, 5, 6, 7, 8, 9, 10 = Extreme hatred	NAtts5: On the scale below, please indicate the degree to which you feel hatred toward Mexican Americans.
Perceived Symbolic Threat from Immigrants 1	Symbolic1	1-7	1 = Disagree strongly, 2 = Disagree moderately, 3 = Disagree somewhat, 4 = Neither agree nor disagree, 5 = Agree somewhat, 6 = Agree moderately, 7 = Agree strongly	Immigrants should learn to conform to the rules and norms of American society as soon as possible after they arrive.
Symbolic2	Symbolic2	1-7	1 = Disagree strongly, 2 = Disagree moderately, 3 = Disagree somewhat, 4 = Neither agree nor disagree, 5 = Agree somewhat, 6 = Agree moderately, 7 = Agree strongly	Immigration is undermining American culture.
Symbolic3	Symbolic3	1-7	1 = Disagree strongly, 2 = Disagree moderately, 3 = Disagree somewhat, 4 = Neither agree nor disagree, 5 = Agree somewhat, 6 = Agree moderately, 7 = Agree strongly	The values and beliefs of immigrants regarding work are basically quite similar to those of most Americans.
Symbolic4	Symbolic4	1-7	1 = Disagree strongly, 2 = Disagree moderately, 3 = Disagree somewhat, 4 = Neither agree nor disagree, 5 = Agree somewhat, 6 = Agree moderately, 7 = Agree strongly	The values and beliefs of immigrants regarding moral and religious issues are NOT compatible with the beliefs and values of most Americans.
Symbolic5	Symbolic5	1-7	1 = Disagree strongly, 2 = Disagree moderately, 3 = Disagree somewhat, 4 = Neither agree nor disagree, 5 = Agree somewhat, 6 = Agree moderately, 7 = Agree strongly	The values and beliefs of immigrants regarding family issues and socializing children are basically quite similar to those of most Americans.
Symbolic6	Symbolic6	1-7	1 = Disagree strongly, 2 = Disagree moderately, 3 = Disagree somewhat, 4 = Neither agree nor disagree, 5 = Agree somewhat, 6 = Agree moderately, 7 = Agree strongly	The values and beliefs of immigrants regarding social relations are NOT compatible with the beliefs and values of most Americans.
Symbolic7	Symbolic7	1-7	1 = Disagree strongly, 2 = Disagree moderately, 3 = Disagree somewhat, 4 = Neither agree nor disagree, 5 = Agree somewhat, 6 = Agree moderately, 7 = Agree strongly	Immigrants should NOT have to accept American ways.
Perceived Realistic Threat from Immigrants1	Real1	1-7	1 = Disagree strongly, 2 = Disagree moderately, 3 = Disagree somewhat, 4 = Neither agree nor disagree, 5 = Agree somewhat, 6 = Agree moderately, 7 = Agree strongly	Immigrants get more from this country than they contribute.
Real2	Real2	1-7	1 = Disagree strongly, 2 = Disagree moderately, 3 = Disagree somewhat, 4 = Neither agree nor disagree, 5 = Agree somewhat, 6 = Agree moderately, 7 = Agree strongly	The children of immigrants should have the same right to attend public schools in the United States as Americans do.
Real3	Real3	1-7	1 = Disagree strongly, 2 = Disagree moderately, 3 = Disagree somewhat, 4 = Neither agree nor disagree, 5 = Agree somewhat, 6 = Agree moderately, 7 = Agree strongly	Immigration has increased the tax burden on Americans.
Real4	Real4	1-7	1 = Disagree strongly, 2 = Disagree moderately, 3 = Disagree somewhat, 4 = Neither agree nor disagree, 5 = Agree somewhat, 6 = Agree moderately, 7 = Agree strongly	Immigrants are NOT displacing American workers from their jobs.
Real5	Real5	1-7	1 = Disagree strongly, 2 = Disagree moderately, 3 = Disagree somewhat, 4 = Neither agree nor disagree, 5 = Agree somewhat, 6 = Agree moderately, 7 = Agree strongly	Immigrants should be eligible for the same healthcare benefits received by Americans.
Real6	Real6	1-7	1 = Disagree strongly, 2 = Disagree moderately, 3 = Disagree somewhat, 4 = Neither agree nor disagree, 5 = Agree somewhat, 6 = Agree moderately, 7 = Agree strongly	Social services have become less available to Americans because of immigration.
Real7	Real7	1-7	1 = Disagree strongly, 2 = Disagree moderately, 3 = Disagree somewhat, 4 = Neither agree nor disagree, 5 = Agree somewhat, 6 = Agree moderately, 7 = Agree strongly	The quality of social services available to Americans has remained the same, despite immigration.
Real8	Real8	1-7	1 = Disagree strongly, 2 = Disagree moderately, 3 = Disagree somewhat, 4 = Neither agree nor disagree, 5 = Agree somewhat, 6 = Agree moderately, 7 = Agree strongly	Immigrants are as entitled to subsidized housing or subsidized utilities (water, sewage, electricity) as poor Americans are.
Interpersonal Reactivity Index3 PT	IRI3PT	A = 1, B = 2, C = 3, D = 4, E = 5	A = Does not describe me well, B, C, D, E = Describes me very well	I sometimes find it difficult to see things from the "other guy's" point of view.
IRI8PT; higher numbers equal more Perspective Taking.	IRI8PT	A = 1, B = 2, C = 3, D = 4, E = 5	A = Does not describe me well, B, C, D, E = Describes me very well	I try to look at everybody's side of a disagreement before I make a decision.
IRI11PT	IRI11PT	A = 1, B = 2, C = 3, D = 4, E = 5	A = Does not describe me well, B, C, D, E = Describes me very well	I sometimes try to understand my friends better by imagining how things look from their perspective.
IRI15PT	IRI15PT	A = 1, B = 2, C = 3, D = 4, E = 5	A = Does not describe me well, B, C, D, E = Describes me very well	If I'm sure I'm right about something, I don't waste much time listening to other people's arguments.
IRI21PT	IRI21PT	A = 1, B = 2, C = 3, D = 4, E = 5	A = Does not describe me well, B, C, D, E = Describes me very well	I believe that there are two sides to every question and try to look at them both.
IRI25PT	IRI25PT	A = 1, B = 2, C = 3, D = 4, E = 5	A = Does not describe me well, B, C, D, E = Describes me very well	When I'm upset at someone, I usually try to "put myself in his shoes" for a while.
IRI28PT	IRI28PT	A = 1, B = 2, C = 3, D = 4, E = 5	A = Does not describe me well, B, C, D, E = Describes me very well	Before criticizing somebody, I try to imagine how I would feel if I were in their place.
Mathematics problem check3	Math3	Whole number	Whole number	Please complete the following mathematics problem by entering in a number using only digits (e.g., 1,2,3,4, etc.). 30 x 4 =
Math4	Math4	Whole number	Whole number	Please complete the following mathematics problem by entering in a number using only digits (e.g., 1,2,3,4, etc.). 12 + 23 =
Purpose of experiment text	Purpose	Text	Short answer text completion	What do you think the purpose of the study was?
How many studies today.	Today	1-11	1, 2, 3, 4, 5, 6, 7, 8, 9, 10, 11 = More than 10	How many experiments or studies have you been in today?
Age of participants in years	Age	Whole number	Whole number	Please type in your age. (please use a number, e.g., 19)
Participant's gender	Gender	1-2	1 = Female, 2 = Male	Please indicate your gender by using the mouse to click on the appropriate box.
Participant's ethnicity	Ethnicity	1-9	1 = Southeast Asian, 2 = White, 3 = African, 4 = African American/Black, 5 = Middle Eastern or North African, 6 = Pakistani, 7 = Indian, 8 = Mexican American, 9 = Latino or Hispanic	Please indicate your race (or ethnicity) by using the mouse to click on the appropriate box. You will have a chance to specify or expand upon it more on the next question.
Participant's ethnicity2	Ethnicity2	1-10	1 = Southeast Asian, 2 = White, 3 = African, 4 = African American/Black, 5 = Middle Eastern or North African, 6 = Pakistani, 7 = Indian, 8 = Mexican American, 9 = Latino or Hispanic, 10 = Other	Please select "other" if you would not include yourself as a member of one of the ethnic groups listed in 1 through 8, or if you would like to further specify your previous answer. Please indicate your race or ethnicity by using the mouse to click on the appropriate box.
Paricipant's ethnicity, other completion	Ethnicity3	Text	Short answer text completion	If you selected other, please specify your race or ethnicity:
Partcipant's ethnicity for sorting	Ethnicity4	1-11	1 = Southeast Asian, 2 = White, 3 = African, 4 = African American/Black, 5 = Middle Eastern or North African, 6 = Pakistani, 7 = Indian, 9 = Latino or Hispanic, 10 = Other, 11 = Mexican American	Mexican American option recoded to 11 for sorting purposes.
Country live in	Country	1-3	1 = USA, 2 = UK, 3 = Other	In what country do you live?
Country text	Country2	Text	Short answer text completion	If you selected other please specify what country you live in.
Years living in USA	efl4	Whole number	Whole number	How many years have you lived in the United States?
Political ideology rating	Politic	1-9	1 = Extremely Conservative, 2 = Very Conservative, 3 = Moderately Conservative, 4 = Somewhat Conservative, 5 = Moderate, 6 = Somewhat Liberal, 7 = Moderately Liberal, 8 = Very Liberal, 9 = Extremely Liberal	Please rate your, personal political orientation:
Level of education completed	educat	1-18	1 = 1st grade, 2 = 2nd grade, 3 = 3rd grade, 4 = 4th grade, 5 = 5th grade (Elementary School), 6 = 6th grade, 7 = 7th grade, 8 = 8th grade (Middle School), 9 = 9th grade, 10 = 10th grade, 11 = 11th grade, 12 = 12th grade (High School or GED equivalent), 13 = 1st year of Technical School, College, or University, 14 = 2nd year of Technical School, College, or University, 15 = 3rd year of College/Un…	Scale of level of education completed
Short answer for education completed	educat2	Text	Short answer text completion	Please write your highest degree, certificate or educational qualification achieved in the box below
Born in the US	BornUS	Whole number	1 = Yes, 2 = No
Exact survey	exact	1-2	1 = Yes, 2 = No	Have you completed this EXACT survey before?
Did you make an error on any questions/answers	Error	Text	Short answer text completion	Did you make an error on any questions/answers
Reverse scoring Thermo2; higher numbers equal more Coldness after reverse scoring.	thermo2r	1-9	higher numbers equal more Coldness after reverse scoring.	Thermo2r=10 - thermo2.
Reverse scoring Thermo4; higher numbers equal more Unfriendliness after reverse scoring.	thermo4r	1-9	higher numbers equal more Unfriendliness after reverse scoring.	Thermo4r=10 - thermo4.
Reverse scoring IRI3PT;	rIRI3PT	1-5	higher numbers equal more Perspective Taking after reverse scoring.	rIRI3PT=6 - IRI3PT.
Reverse scoring IRI15PT; higher numbers equal more PT (perspective taking) after reverse scoring.	rIRI15PT	1-5	higher numbers equal more Perspective Taking after reverse scoring.	rIRI15PT=6 - IRI15PT.
Reverse scoring ZRWA2; higher numbers equal more RWA after reverse scoring.	rZRWA2	1-7	higher numbers equal more RWA after reverse scoring.	rZRWA2=8 - ZRWA2.
Reverse scoring ZRWA4; higher numbers equal more RWA after reverse scoring.	rZRWA4	1-7	higher numbers equal more RWA after reverse scoring.	rZRWA4=8 - ZRWA4.
Reverse scoring ZRWA6; higher numbers equal more RWA after reverse scoring.	rZRWA6	1-7	higher numbers equal more RWA after reverse scoring.	rZRWA6=8 - ZRWA6.
Reverse scoring ZRWA8; higher numbers equal more RWA after reverse scoring.	rZRWA8	1-7	higher numbers equal more RWA after reverse scoring.	rZRWA8=8 - ZRWA8.
Reverse scoring ZRWA10; higher numbers equal more RWA after reverse scoring.	rZRWA10	1-7	higher numbers equal more RWA after reverse scoring.	rZRWA10=8 - ZRWA10.
Reverse scoring ZRWA12; higher numbers equal more RWA after reverse scoring.	rZRWA12	1-7	higher numbers equal more RWA after reverse scoring.	rZRWA12=8 - ZRWA12.
Reverse scoring ZRWA14; higher numbers equal more RWA after reverse scoring.	rZRWA14	1-7	higher numbers equal more RWA after reverse scoring.	rZRWA14=8 - ZRWA14.
Reverse scoring SDOg9; higher numbers equal more SDO after reverse scoring.	rSDOg9	1-7	higher numbers equal more SDO after reverse scoring.	rSDOg9=8 - SDOg9.
Reverse scoring SDOg10; higher numbers equal more SDO after reverse scoring.	rSDOg10	1-7	higher numbers equal more SDO after reverse scoring.	rSDOg10=8 - SDOg10.
Reverse scoring SDOg11; higher numbers equal more SDO after reverse scoring.	rSDOg11	1-7	higher numbers equal more SDO after reverse scoring.	rSDOg11=8 - SDOg11.
Reverse scoring SDOg12; higher numbers equal more SDO after reverse scoring.	rSDOg12	1-7	higher numbers equal more SDO after reverse scoring.	rSDOg12=8 - SDOg12.
Reverse scoring SDOg13; higher numbers equal more SDO after reverse scoring.	rSDOg13	1-7	higher numbers equal more SDO after reverse scoring.	rSDOg13=8 - SDOg13.
Reverse scoring SDOg14; higher numbers equal more SDO after reverse scoring.	rSDOg14	1-7	higher numbers equal more SDO after reverse scoring.	rSDOg14=8 - SDOg14.
Reverse scoring SDOg15; higher numbers equal more SDO after reverse scoring.	rSDOg15	1-7	higher numbers equal more SDO after reverse scoring.	rSDOg15=8 - SDOg15.
Reverse scoring SDOg16; higher numbers equal more SDO after reverse scoring.	rSDOg16	1-7	higher numbers equal more SDO after reverse scoring.	rSDOg16=8 - SDOg16.
Reverse scoring Symbolic3; higher numbers equal more Symbolic Threat after reverse scoring.	symbolic3r	1-7	higher numbers equal more Symbolic Threat after reverse scoring.	Smbolic3r = 8 - symbolic3.
Reverse scoring Symbolic5; higher numbers equal more Symbolic Threat after reverse scoring.	symbolic5r	1-7	higher numbers equal more Symbolic Threat after reverse scoring.	Symbolic5r = 8 - symbolic5.
Reverse scoring Symbolic7; higher numbers equal more Symbolic Threat after reverse scoring.	symbolic7r	1-7	higher numbers equal more Symbolic Threat after reverse scoring.	Symbolic7r = 8 - symbolic7.
Reverse scoring Real2; higher numbers equal more perceived Realistic Threat after reverse scoring.	real2r	1-7	higher numbers equal more perceived Realistic Threat after reverse scoring.	Real2r = 8 - real2.
Reverse scoring Real4; higher numbers equal more perceived Realistic Threat after reverse scoring.	real4r	1-7	higher numbers equal more perceived Realistic Threat after reverse scoring.	Real4r = 8 - real4.
Reverse scoring Real5; higher numbers equal more perceived Realistic Threat after reverse scoring.	real5r	1-7	higher numbers equal more perceived Realistic Threat after reverse scoring.	Real5r = 8 - real5.
Reverse scoring Real7; higher numbers equal more perceived Realistic Threat after reverse scoring.	real7r	1-7	higher numbers equal more perceived Realistic Threat after reverse scoring.	Real7r = 8 - real7.
Reverse scoring Real8; higher numbers equal more perceived Realistic Threat after reverse scoring.	real8r	1-7	higher numbers equal more perceived Realistic Threat after reverse scoring.	Real8r = 8 - real8.
Average of 5 intergroup attitudes items	Atts	1-9	Higher average equals more negative intergroup attitudes	Atts = mean (thermo1, thermo2r, thermo3, thermo4r, thermo5).
Average of 5 negative attitudes items	NegAtts	1-10	Higher average equals more negative attitudes	NegAtts = mean (NAtts1, NAtts2, NAtts3, NAtts4, NAtts5).
Average of 7 perspective taking items.	PTaking	1-5	Higher average equals more perspective taking	PerspectiveTaking=MEAN(rIRI3pt, IRI8pt, IRI11pt, rIRI15pt,pt IRI21pt, IRI25pt, IRI28pt).
Average of 15 Right Wing Authoritarianism items.	RWAz	1-7	Higher average equals more Authoritarianism.	RWAz=MEAN(ZRWA1, rZRWA2, ZRWA3, rZRWA4, ZRWA5, rZRWA6, ZRWA7, rZRWA8, ZRWA9, rZRWA10, ZRWA11, rZRWA12, ZRWA13, rZRWA14, ZRWA15).
Average of 16 Social Dominance Items.	SDO16	1-7	Higher average equals more Social Dominance Orientation.	SDO16=MEAN(SDOg1,SDOg2, SDOg3, SDOg4, SDOg5, SDOg6, SDOg7, SDOg8, rSDOg9, rSDOg10, rSDOg11, rSDOg12, rSDOg13, rSDOg14, rSDOg15, rSDOg16).
Average of 15 perceived threat items.	Threat	1-7	Higher average equals more perceived threat	Threat = mean(symbolic1,symbolic2,symbolic3r,symbolic4,symbolic5r,symbolic6,symbolic7r,real1,real2r,real3,real4r,real5r,real6,real7r,real8r).
Average of 7 perceived symbolic threat items.	SThreat	1-7	Higher average equals more perceived symbolic threat	SThreat = mean(symbolic1,symbolic2,symbolic3r,symbolic4,symbolic5r,symbolic6,symbolic7r).
Average of 8 perceived realistic threat items.	RThreat	1-7	Higher average equals more perceived realistic threat	RThreat = mean(real1,real2r,real3,real4r,real5r,real6,real7r,real8r).
Average of 6 Harm items on MFQ	AvgHarm	1-6		AvgHarm=MEAN(MFQ1r, MFQ7r, MFQ12r, MFQ17j, MFQ23j, MFQ28j).
Average of 6 Fairness items on MFQ	AvgFair	1-6		AvgFair=MEAN(MFQ2r, MFQ8r, MFQ13r, MFQ18j, MFQ24j, MFQ29j).
Average of 6 Loyalty items on MFQ	AvgLoyalty	1-6		AvgLoyalty=MEAN(MFQ3r, MFQ9r, MFQ14r, MFQ19j, MFQ25j, MFQ30j).
Average of 6 Authority items on MFQ	AvgAut	1-6		AvgAut=MEAN(MFQ4r, MFQ10r, MFQ15r, MFQ20j, MFQ26j, MFQ31j).
Average of 6 Purity items on MFQ	AvgPur	1-6		AvgPur=MEAN(MFQ5r, MFQ11r, MFQ16r, MFQ21j, MFQ27j, MFQ32j).
Average Individualizing Index (= average of 12 harm and fairness items)	Indiv	1-6		Indiv=MEAN(MFQ1r, MFQ7r, MFQ12r, MFQ17j, MFQ23j, MFQ28j, MFQ2r, MFQ8r, MFQ13r, MFQ18j, MFQ24j, MFQ29j).
Average Binding Index (= average of 18 loyalty, authority, & purity items)	Bind	1-6		Bind=MEAN(MFQ4r, MFQ10r, MFQ15r, MFQ20j, MFQ26j, MFQ31j, MFQ3r, MFQ9r, MFQ14r, MFQ19j, MFQ25j, MFQ30j, MFQ5r, MFQ11r, MFQ16r, MFQ21j, MFQ27j, MFQ32j).
388 Participants to keep after filtering out MFQ fails and Mexican 6 American participants.	filter_$		COMPUTE filter_$=(ethnicity4 < 11 & mfq6c < 4 & mfq22c > 3 ).	SPSS syntax for selecting participants to keep based upon MFQ Removal: Keep if race4 < 11 & mfq6c < 4 & mfq22c > 3
