# Supplementary material for: Moral values, social ideologies and threat-based cognition: Implications for intergroup relations
Source: Front Psychol. 2022 Oct 6;13:869121. doi: 10.3389/fpsyg.2022.869121 (PMC9582249; doi:10.3389/fpsyg.2022.869121)
Supplement: Supplementary Table 4 — Dataset for Study 1. [file Table_4.XLSX]

## Sheet: 2015 Au MFQ RWA SDO online stud
Participant	StartDate	EndDate	consent	Cond	mfq1r	mfq2r	mfq3r	mfq4r	mfq5r	mfq6c	mfq7r	mfq8r	mfq9r	mfq10r	mfq11r	mfq12r	mfq13r	mfq14r	mfq15r	mfq16r	mfq17j	mfq18j	mfq19j	mfq20j	mfq21j	mfq22c	mfq23j	mfq24j	mfq25j	mfq26j	mfq27j	mfq28j	mfq29j	mfq30j	mfq31j	mfq32j	fil1	fil2	fil3	fil4	fil5	fil6	fil7	fil8	fil9	fil10	fil11	fil12	fil13
1	2015-12-07 18:00:16	2015-12-07 18:32:36	1	2	4	4	2	2	2	1	5	5	2	2	2	5	5	2	3	1	5	5	3	3	2	6	5	5	2	2	2	5	3	2	2	2	4	2	2	7	7	3	1	9	8	1	7	8	3
2	2015-12-07 18:00:50	2015-12-07 18:11:57	1	2	2	2	2	4	4	4	2	4	5	2	4	3	4	3	3	5	5	3	3	4	3	3	2	4	4	5	6	3	5	4	4	4	4	2	2	7	7	3	1	9	8	1	7	8	3
3	2015-12-07 18:01:50	2015-12-07 18:26:53	1	1	4	5	1	3	4	1	4	6	2	2	3	4	5	2	5	1	5	4	3	5	4	6	5	4	4	4	3	4	2	3	4	5	4	2	2	7	7	3	1	9	8	1	7	8	3
4	2015-12-07 18:05:52	2015-12-07 18:29:02	1	2	4	5	5	3	5	1	4	5	3	2	4	5	5	3	5	6	5	5	6	5	5	6	5	5	2	6	5	5	1	2	5	5	4	2	2	7	7	3	1	9	8	1	7	8	3
5	2015-12-07 18:06:02	2015-12-07 18:31:28	1	2	6	2	3	4	2	1	4	3	2	1	1	5	6	2	6	1	3	6	4	3	1	6	6	2	3	3	2	6	5	3	5	1	4	2	2	7	7	3	1	9	8	1	7	8	3
6	2015-12-07 18:07:15	2015-12-07 18:26:54	1	1	5	5	1	1	1	4	4	5	2	2	2	6	6	2	4	1	5	5	2	1	2	6	6	5	1	2	3	1	4	1	1	4	4	2	2	7	7	3	1	9	8	1	7	8	3
7	2015-12-07 18:08:55	2015-12-07 18:26:54	1	3	4	4	2	3	1	1	6	5	3	1	1	6	5	4	5	1	6	5	3	4	1	6	6	4	2	1	1	2	2	3	4	1	4	2	2	7	7	3	1	9	8	1	7	8	3
8	2015-12-07 18:09:16	2015-12-07 18:21:26	1	1	6	5	3	3	3	1	6	5	3	2	3	5	6	3	4	1	5	4	3	5	3	6	6	4	2	3	2	5	2	3	4	1	4	2	2	7	7	3	1	9	8	1	7	8	3
9	2015-12-07 18:11:24	2015-12-07 18:27:40	1	2	5	5	4	6	5	2	4	5	4	3	5	5	5	4	5	2	5	5	5	6	6	5	2	6	2	5	5	5	6	2	5	5	4	2	2	7	7	3	1	9	8	1	7	8	3
10	2015-12-07 18:11:38	2015-12-07 18:28:08	1	2	3	3	1	1	1	1	6	4	1	1	1	6	5	1	1	1	6	4	2	3	2	6	3	3	1	1	4	3	1	2	1	1	4	2	2	7	7	3	1	9	8	1	7	8	3
11	2015-12-07 18:12:24	2015-12-07 18:29:37	1	1	4	4	2	3	2	1	4	4	3	3	3	4	4	2	5	2	4	5	4	4	2	5	5	3	2	2	2	2	1	5	3	2	4	2	2	7	7	3	1	9	8	1	7	8	3
12	2015-12-07 18:17:24	2015-12-07 18:30:10	1	1	1	1	3	4	4	1	1	3	3	5	4	2	5	4	6	1	2	2	5	5	5	6	1	6	4	5	5	2	1	3	5	4	4	2	2	7	7	3	1	9	8	1	7	8	3
13	2015-12-07 18:18:28	2015-12-07 18:33:27	1	1	4	4	4	4	4	1	4	4	4	4	4	4	4	4	4	4	4	5	5	5	4	5	4	5	5	4	4	4	3	4	5	5	4	2	2	7	7	3	1	9	8	1	7	8	3
14	2015-12-07 18:24:04	2015-12-07 18:44:08	1	4	5	6	4	6	6	1	5	5	4	4	5	5	6	4	6	6	6	6	1	6	6	6	6	6	1	6	6	6	6	1	1	6	4	2	2	7	7	3	1	9	8	1	7	8	3
15	2015-12-07 18:20:40	2015-12-07 18:45:53	1	1	5	5	4	4	6	1	5	5	5	3	6	6	6	4	5	4	5	6	3	5	4	6	6	2	4	4	3	3	2	4	6	3	4	2	2	7	7	3	1	9	8	1	7	8	3
16	2015-12-07 18:25:19	2015-12-07 18:44:39	1	1	5	6	3	5	2	1	4	5	4	1	2	5	6	4	5	1	4	6	2	6	2	6	5	5	2	4	3	5	3	2	5	1	4	2	2	7	7	3	1	9	8	1	7	8	3
17	2015-12-07 18:31:37	2015-12-07 18:50:03	1	4	5	5	2	3	3	1	5	5	2	2	1	5	2	2	2	1	5	6	1	3	1	6	3	4	4	2	1	5	4	3	3	1	4	2	2	7	7	3	1	9	8	1	7	8	3
18	2015-12-07 18:33:27	2015-12-07 18:57:05	1	1	3	6	1	1	1	1	2	5	4	1	1	4	6	2	3	1	3	6	2	3	1	6	2	3	2	2	1	1	2	3	4	1	4	2	2	7	7	3	1	9	8	1	7	8	3
19	2015-12-07 18:37:05	2015-12-07 18:50:33	1	2	4	4	3	3	3	1	3	5	3	4	2	5	5	2	5	2	4	5	5	4	3	4	2	5	4	3	4	2	1	2	5	2	4	2	2	7	7	3	1	9	8	1	7	8	3
20	2015-12-07 18:36:10	2015-12-07 18:55:25	1	2	5	6	2	3	2	1	5	5	3	3	2	4	6	3	4	1	4	5	2	5	3	5	6	4	2	5	1	2	5	2	2	3	4	2	2	7	7	3	1	9	8	1	7	8	3
21	2015-12-07 18:37:54	2015-12-07 18:54:50	1	1	5	3	3	4	5	1	5	5	4	3	5	6	5	4	5	6	6	2	5	5	5	6	1	4	1	6	6	6	1	4	3	6	4	2	2	7	7	3	1	9	8	1	7	8	3
22	2015-12-07 18:40:46	2015-12-07 18:51:57	1	1	6	6	1	6	5	1	6	6	6	1	4	6	5	6	6	1	6	6	2	6	5	6	6	6	6	1	4	6	1	4	4	4	4	2	2	7	7	3	1	9	8	1	7	8	3
23	2015-12-07 18:48:18	2015-12-07 19:07:44	1	4	4	6	3	1	3	1	1	3	3	1	3	6	6	3	3	1	4	6	6	4	2	6	6	6	4	1	1	6	1	4	6	1	4	2	2	7	7	3	1	9	8	1	7	8	3
24	2015-12-07 18:53:22	2015-12-07 19:07:33	1	4	4	4	4	4	3	1	4	4	4	3	3	5	6	4	5	1	6	6	4	4	3	6	6	6	5	1	4	5	6	6	3	2	4	2	2	7	7	3	1	9	8	1	7	8	3
25	2015-12-07 18:53:53	2015-12-07 19:13:26	1	4	6	6	1	1	1	1	6	6	1	1	1	6	6	1	5	1	6	6	1	4	1	6	6	5	4	1	1	5	6	4	1	1	4	2	2	7	7	3	1	9	8	1	7	8	3
26	2015-12-07 19:03:12	2015-12-07 19:15:35	1	4	5	4	1	2	1	1	5	5	2	1	1	6	6	2	4	1	6	5	5	5	1	5	6	5	2	1	1	2	2	4	5	2	4	2	2	7	7	3	1	9	8	1	7	8	3
27	2015-12-07 19:03:25	2015-12-07 19:15:23	1	1	4	6	4	5	3	1	2	5	5	3	3	5	6	4	5	2	4	6	5	6	4	6	1	5	5	5	3	2	1	5	5	3	4	2	2	7	7	3	1	9	8	1	7	8	3
28	2015-12-07 19:06:17	2015-12-07 19:38:42	1	1	5	5	5	3	3	1	4	6	6	2	2	6	6	3	6	1	5	6	6	5	4	6	5	6	2	4	3	6	2	5	6	4	4	2	2	7	7	3	1	9	8	1	7	8	3
29	2015-12-07 19:41:25	2015-12-07 20:16:38	1	1	4	3	3	4	2	1	6	4	2	2	2	5	4	2	5	2	6	5	2	4	1	6	5	5	3	1	1	1	1	2	5	1	4	2	2	7	7	3	1	9	8	1	7	8	3
30	2015-12-07 20:11:11	2015-12-07 20:44:26	1	3	4	5	1	3	5	1	3	6	3	1	1	4	6	1	6	4	5	6	3	6	2	6	4	6	4	4	2	6	4	4	5	4	4	2	2	7	7	3	1	9	8	1	7	8	3
31	2015-12-09 16:32:09	2015-12-09 17:10:31	1	1	5	5	3	5	5	2	5	5	5	4	4	5	5	5	5	4	5	4	4	5	4	5	5	5	4	4	4	5	3	5	2	5	4	2	2	7	7	3	1	9	8	1	7	8	3
32	2015-12-09 16:32:31	2015-12-09 17:05:52	1	3	6	5	3	5	6	1	5	6	6	2	6	5	5	6	6	2	6	6	4	6	2	6	6	6	3	5	2	6	2	3	3	6	4	2	2	7	7	3	1	9	8	1	7	8	3
33	2015-12-09 16:32:35	2015-12-09 16:46:55	1	2	5	5	2	2	1	1	6	5	3	2	1	5	6	3	4	1	2	6	4	3	1	5	1	5	1	1	1	1	1	2	1	1	4	2	2	7	7	3	1	9	8	1	7	8	3
34	2015-12-09 16:32:38	2015-12-09 16:55:11	1	3	6	5	3	3	3	1	5	5	4	4	4	4	5	4	4	5	5	3	4	6	4	4	6	5	5	4	5	3	2	3	5	4	4	2	2	7	7	3	1	9	8	1	7	8	3
35	2015-12-09 16:32:43	2015-12-09 17:01:17	1	1	5	4	1	4	3	1	4	5	2	2	2	6	5	3	6	1	6	6	6	5	5	6	6	5	5	1	4	1	1	2	4	6	4	2	2	7	7	3	1	9	8	1	7	8	3
36	2015-12-09 16:32:49	2015-12-09 16:48:47	1	4	6	5	5	4	5	2	5	5	6	5	3	5	5	6	6	6	6	5	6	6	6	6	6	6	6	6	6	6	1	4	5	5	4	2	2	7	7	3	1	9	8	1	7	8	3
37	2015-12-09 16:32:54	2015-12-09 16:53:38	1	1	3	6	3	2	5	1	3	5	3	2	4	4	6	3	4	2	5	6	2	5	4	6	5	6	4	2	3	5	4	3	3	2	4	2	2	7	7	3	1	9	8	1	7	8	3
38	2015-12-09 16:32:53	2015-12-09 16:52:22	1	4	4	5	1	1	1	1	2	4	1	1	1	3	5	2	4	1	5	6	2	1	1	6	6	3	4	1	1	1	6	1	5	1	4	2	2	7	7	3	1	9	8	1	7	8	3
39	2015-12-09 16:32:52	2015-12-09 16:53:03	1	4	5	4	3	4	5	1	3	6	3	3	4	6	5	3	5	6	5	5	5	5	5	6	4	5	3	4	6	5	3	4	5	6	4	2	2	7	7	3	1	9	8	1	7	8	3
40	2015-12-09 16:33:04	2015-12-09 16:55:33	1	1	3	4	5	5	2	2	3	5	3	1	3	5	5	5	3	2	3	5	5	6	6	6	5	6	6	3	4	4	3	3	6	3	4	2	2	7	7	3	1	9	8	1	7	8	3
41	2015-12-09 16:32:54	2015-12-09 17:11:12	1	2	6	6	1	2	4	1	4	5	4	2	5	4	6	5	5	3	5	6	1	4	5	6	6	5	4	4	5	5	6	2	4	2	4	2	2	7	7	3	1	9	8	1	7	8	3
42	2015-12-09 16:33:11	2015-12-09 16:56:13	1	2	4	6	1	2	3	1	4	6	2	1	2	5	6	2	4	1	5	6	4	4	1	6	5	3	1	1	1	1	1	1	3	1	4	2	2	7	7	3	1	9	8	1	7	8	3
43	2015-12-09 16:33:18	2015-12-09 16:46:22	1	3	4	5	2	3	2	1	5	5	3	2	2	5	4	2	4	2	4	5	4	4	1	5	6	4	2	3	2	2	4	4	4	3	4	2	2	7	7	3	1	9	8	1	7	8	3
44	2015-12-09 16:33:15	2015-12-09 16:58:54	1	3	5	5	4	5	4	1	3	5	5	2	4	6	6	4	6	3	6	6	4	4	5	6	3	5	5	5	5	1	1	3	6	3	4	2	2	7	7	3	1	9	8	1	7	8	3
45	2015-12-09 16:33:02	2015-12-09 16:47:31	1	2	5	5	3	3	3	1	5	5	4	2	2	5	5	4	3	2	5	5	3	4	3	6	3	4	5	4	2	3	4	4	4	2	4	2	2	7	7	3	1	9	8	1	7	8	3
46	2015-12-09 16:32:54	2015-12-09 17:05:38	1	4	4	3	2	2	2	1	5	4	4	2	2	6	6	4	4	1	6	5	4	4	2	6	4	6	4	5	2	5	1	4	5	2	4	2	2	7	7	3	1	9	8	1	7	8	3
47	2015-12-09 16:33:29	2015-12-09 17:36:08	1	2	3	6	4	4	3	2	5	5	6	3	4	6	6	6	4	2	6	6	4	5	4	4	6	5	5	6	6	1	1	4	5	5	4	2	2	7	7	3	1	9	8	1	7	8	3
48	2015-12-09 16:33:20	2015-12-09 16:54:33	1	3	5	5	3	3	2	1	5	5	3	2	2	6	5	3	4	1	6	6	2	5	2	6	6	4	3	2	2	5	2	4	6	1	4	2	2	7	7	3	1	9	8	1	7	8	3
49	2015-12-09 16:33:33	2015-12-09 17:06:07	1	2	5	5	3	5	2	1	4	5	5	2	2	5	6	4	6	1	6	6	4	5	2	6	6	5	5	4	2	6	2	5	1	1	4	2	2	7	7	3	1	9	8	1	7	8	3
50	2015-12-09 16:33:42	2015-12-09 17:18:25	1	2	5	4	3	3	3	1	4	2	3	2	2	4	5	3	3	1	5	4	5	5	3	6	6	5	2	3	3	3	2	2	4	1	4	2	2	7	7	3	1	9	8	1	7	8	3
51	2015-12-09 16:33:38	2015-12-09 16:49:58	1	1	4	4	1	3	4	1	5	5	2	3	4	5	5	3	5	1	5	6	2	5	3	6	6	5	1	1	5	5	2	1	5	4	4	2	2	7	7	3	1	9	8	1	7	8	3
52	2015-12-09 16:33:56	2015-12-09 17:06:10	1	4	2	4	2	2	2	2	3	5	2	2	2	4	5	2	4	1	5	6	2	4	2	6	6	6	4	4	2	3	2	2	2	4	4	2	2	7	7	3	1	9	8	1	7	8	3
53	2015-12-09 16:34:12	2015-12-09 17:07:44	1	1	4	5	5	3	5	1	5	4	4	3	5	4	6	3	5	2	5	6	4	5	5	6	6	5	4	3	5	5	3	4	5	3	4	2	2	7	7	3	1	9	8	1	7	8	3
54	2015-12-09 16:34:01	2015-12-09 17:06:58	1	4	2	4	4	2	3	1	5	5	2	2	1	6	3	2	5	1	5	6	5	5	4	6	4	6	4	4	2	1	1	1	5	5	4	2	2	7	7	3	1	9	8	1	7	8	3
55	2015-12-09 16:34:09	2015-12-09 16:59:09	1	3	5	4	2	3	3	1	3	4	3	2	2	5	4	3	5	1	5	6	4	4	2	6	5	3	3	4	2	2	5	3	5	1	4	2	2	7	7	3	1	9	8	1	7	8	3
56	2015-12-09 16:33:28	2015-12-09 17:03:08	1	4	3	1	3	2	1	4	4	4	5	3	4	2	5	5	4	1	2	5	4	6	4	5	4	1	5	6	3	1	4	5	2	4	4	2	2	7	7	3	1	9	8	1	7	8	3
57	2015-12-09 16:34:33	2015-12-09 16:51:12	1	4	4	4	1	2	5	1	3	6	3	1	4	5	5	3	4	1	4	6	1	3	4	6	4	6	3	3	3	4	6	4	3	5	4	2	2	7	7	3	1	9	8	1	7	8	3
58	2015-12-09 16:34:33	2015-12-09 16:56:07	1	2	5	5	1	3	5	1	5	5	4	2	5	5	5	4	5	1	5	6	2	4	5	6	6	5	4	2	6	5	4	4	2	2	4	2	2	7	7	3	1	9	8	1	7	8	3
59	2015-12-09 16:34:20	2015-12-09 16:58:06	1	2	3	3	6	3	6	1	3	4	6	5	6	5	2	5	3	6	5	2	5	6	6	6	2	5	6	6	6	1	2	4	2	6	4	2	2	7	7	3	1	9	8	1	7	8	3
60	2015-12-09 16:34:29	2015-12-09 17:01:41	1	2	6	6	1	1	5	1	6	6	3	4	3	5	6	5	6	4	4	6	1	4	6	6	5	5	5	2	4	6	6	5	5	6	4	2	2	7	7	3	1	9	8	1	7	8	3
61	2015-12-09 16:34:43	2015-12-09 17:08:16	1	2	4	4	1	4	2	1	4	5	2	2	2	6	6	2	4	1	5	6	3	4	2	5	6	5	3	2	2	6	2	3	4	2	4	2	2	7	7	3	1	9	8	1	7	8	3
62	2015-12-09 16:34:55	2015-12-09 16:56:54	1	2	4	3	3	3	5	2	4	5	4	3	3	4	5	3	5	3	4	5	5	5	3	5	4	4	4	5	4	3	3	4	5	4	4	2	2	7	7	3	1	9	8	1	7	8	3
63	2015-12-09 16:33:55	2015-12-09 17:12:53	1	2	5	5	2	4	2	1	5	5	4	3	2	5	6	4	6	1	6	6	3	5	1	6	6	4	2	1	2	1	1	2	1	1	4	2	2	7	7	3	1	9	8	1	7	8	3
64	2015-12-09 16:34:25	2015-12-09 17:11:26	1	4	6	2	4	5	4	2	4	6	4	5	6	2	4	4	5	3	6	6	6	6	6	6	6	6	5	6	6	6	2	6	4	6	4	2	2	7	7	3	1	9	8	1	7	8	3
65	2015-12-09 16:35:02	2015-12-09 17:10:20	1	3	5	4	4	3	4	2	3	4	3	3	3	6	5	3	3	6	4	5	3	5	5	5	3	5	3	4	5	3	3	3	2	6	4	2	2	7	7	3	1	9	8	1	7	8	3
66	2015-12-09 16:35:09	2015-12-09 16:47:16	1	4	3	3	4	3	2	5	5	4	4	4	3	4	4	4	5	4	4	3	4	5	4	5	4	5	3	5	4	5	5	4	6	6	4	2	2	7	7	3	1	9	8	1	7	8	3
67	2015-12-09 16:34:36	2015-12-09 16:57:44	1	4	5	5	5	4	5	1	5	5	4	3	3	5	6	4	4	1	6	6	6	6	4	6	6	6	4	4	4	4	2	4	6	4	4	2	2	7	7	3	1	9	8	1	7	8	3
68	2015-12-09 16:35:00	2015-12-09 16:49:17	1	1	3	4	1	1	2	2	3	4	3	1	2	4	5	4	2	1	2	4	3	2	2	2	2	4	2	3	3	3	3	2	4	4	4	2	2	7	7	3	1	9	8	1	7	8	3
69	2015-12-09 16:34:30	2015-12-09 16:53:38	1	4	5	6	2	3	4	1	5	5	2	3	2	5	6	3	5	1	6	5	2	4	2	6	6	3	4	1	2	3	3	5	1	2	4	2	2	7	7	3	1	9	8	1	7	8	3
70	2015-12-09 16:35:29	2015-12-09 16:48:24	1	3	5	5	3	3	6	1	6	5	3	2	5	5	6	3	4	3	5	4	4	5	4	6	6	4	4	2	5	5	1	4	5	4	4	2	2	7	7	3	1	9	8	1	7	8	3
71	2015-12-09 16:35:44	2015-12-09 16:53:44	1	3	5	4	4	4	5	3	5	5	3	4	4	5	5	4	6	5	5	5	5	5	4	6	3	5	4	4	4	5	3	5	4	3	4	2	2	7	7	3	1	9	8	1	7	8	3
72	2015-12-09 16:35:46	2015-12-09 17:17:17	1	1	5	5	4	3	5	1	6	6	5	4	4	5	6	5	4	5	6	6	1	4	5	6	6	6	4	6	5	4	2	3	2	5	4	2	2	7	7	3	1	9	8	1	7	8	3
73	2015-12-09 16:36:15	2015-12-09 16:50:15	1	4	5	5	2	4	2	1	5	5	4	1	1	5	6	4	4	1	4	6	3	4	1	6	1	5	2	1	1	3	3	2	3	1	4	2	2	7	7	3	1	9	8	1	7	8	3
74	2015-12-09 16:36:07	2015-12-09 17:07:10	1	3	5	4	3	3	4	1	6	6	4	1	2	5	6	3	4	2	2	6	6	6	5	6	6	6	2	1	3	2	1	2	4	6	4	2	2	7	7	3	1	9	8	1	7	8	3
75	2015-12-09 16:36:49	2015-12-09 17:05:23	1	4	2	1	5	5	4	1	5	2	4	2	6	3	6	6	4	2	3	2	5	5	4	6	6	1	3	3	6	1	1	3	2	3	4	2	2	7	7	3	1	9	8	1	7	8	3
76	2015-12-09 16:37:24	2015-12-09 17:07:39	1	4	4	4	3	3	4	1	4	5	4	3	3	5	5	4	3	5	5	4	3	5	5	6	6	4	5	5	4	1	5	4	3	5	4	2	2	7	7	3	1	9	8	1	7	8	3
77	2015-12-09 16:34:13	2015-12-09 17:09:58	1	1	5	5	2	4	3	1	5	6	3	3	3	5	6	3	4	1	5	6	3	5	4	6	6	5	1	4	4	3	4	3	6	4	4	2	2	7	7	3	1	9	8	1	7	8	3
78	2015-12-09 16:38:59	2015-12-09 16:55:32	1	2	5	4	4	3	5	3	4	5	5	2	4	5	4	4	4	4	5	4	4	5	4	5	6	4	5	3	5	5	4	5	4	4	4	2	2	7	7	3	1	9	8	1	7	8	3
79	2015-12-09 16:39:33	2015-12-09 17:01:38	1	4	5	5	2	3	4	1	4	5	3	3	2	4	5	3	3	1	4	6	3	4	2	6	3	3	3	4	3	2	3	2	5	1	4	2	2	7	7	3	1	9	8	1	7	8	3
80	2015-12-09 16:39:53	2015-12-09 17:24:29	1	3	4	4	2	2	2	1	3	3	3	1	2	4	4	2	4	1	5	5	2	2	2	6	2	5	1	2	2	2	2	2	2	2	4	2	2	7	7	3	1	9	8	1	7	8	3
81	2015-12-09 16:40:24	2015-12-09 16:50:54	1	2	6	6	1	4	1	1	6	6	4	1	5	6	6	3	4	1	6	6	1	1	4	6	6	2	1	1	3	4	3	1	1	1	4	2	2	7	7	3	1	9	8	1	7	8	3
82	2015-12-09 16:40:02	2015-12-09 17:06:31	1	4	5	5	4	4	3	1	6	4	4	2	4	6	5	4	6	2	6	4	4	5	2	6	6	4	4	2	2	4	1	4	4	3	4	2	2	7	7	3	1	9	8	1	7	8	3
83	2015-12-09 16:41:04	2015-12-09 17:11:27	1	2	4	5	2	3	2	1	3	5	3	2	2	6	6	4	4	1	5	5	2	5	1	6	4	4	4	3	1	4	2	4	5	2	4	2	2	7	7	3	1	9	8	1	7	8	3
84	2015-12-09 16:42:48	2015-12-09 16:56:59	1	4	4	4	4	3	5	4	4	4	3	4	3	3	4	3	4	4	4	4	3	4	4	5	4	4	4	4	4	1	2	3	4	2	4	2	2	7	7	3	1	9	8	1	7	8	3
85	2015-12-09 16:39:41	2015-12-09 16:54:06	1	1	4	4	3	4	3	1	3	4	3	3	4	4	4	5	5	1	4	6	1	4	4	6	6	6	4	4	4	6	4	4	4	4	4	2	2	7	7	3	1	9	8	1	7	8	3
86	2015-12-09 16:43:59	2015-12-09 16:52:26	1	4	4	3	4	4	4	3	4	4	4	4	3	3	4	3	2	4	4	3	4	4	4	4	5	3	5	2	5	5	3	3	4	4	4	2	2	7	7	3	1	9	8	1	7	8	3
87	2015-12-09 16:44:45	2015-12-09 16:53:28	1	1	5	5	4	5	5	6	4	6	6	5	5	5	5	4	4	1	4	5	5	5	3	4	4	6	1	4	5	3	6	4	4	3	4	2	2	7	7	3	1	9	8	1	7	8	3
88	2015-12-09 16:43:48	2015-12-09 17:12:31	1	3	3	2	4	4	4	2	3	5	4	4	4	5	5	4	5	3	2	3	4	5	5	6	2	4	4	6	5	1	1	2	5	5	4	2	2	7	7	3	1	9	8	1	7	8	3
89	2015-12-09 16:45:00	2015-12-09 17:10:37	1	3	5	3	2	5	6	1	3	5	3	3	6	5	4	1	4	1	5	6	1	6	6	6	6	6	6	1	6	1	1	1	6	1	4	2	2	7	7	3	1	9	8	1	7	8	3
90	2015-12-09 16:44:32	2015-12-09 17:06:27	1	2	5	4	4	4	6	1	5	5	3	3	4	6	6	3	6	6	6	5	5	6	6	6	6	5	6	6	6	6	4	5	6	6	4	2	2	7	7	3	1	9	8	1	7	8	3
91	2015-12-09 16:46:08	2015-12-09 17:04:03	1	3	5	6	3	4	4	1	6	5	5	5	5	6	6	6	6	2	5	6	2	6	2	6	4	4	5	4	3	4	1	2	4	1	4	2	2	7	7	3	1	9	8	1	7	8	3
92	2015-12-09 16:46:18	2015-12-09 17:07:43	1	2	4	2	4	4	3	1	4	4	4	4	4	4	5	4	4	3	4	4	4	4	5	6	3	5	4	4	5	4	1	3	4	5	4	2	2	7	7	3	1	9	8	1	7	8	3
93	2015-12-09 16:37:46	2015-12-09 17:20:30	1	2	5	5	5	5	5	2	5	5	4	5	5	5	5	5	5	6	6	6	6	6	6	6	6	5	6	2	6	6	2	1	6	6	4	2	2	7	7	3	1	9	8	1	7	8	3
94	2015-12-09 16:48:06	2015-12-09 16:59:43	1	3	5	5	4	4	4	1	5	5	4	4	4	4	5	4	6	3	5	6	5	5	5	6	6	6	5	5	4	4	6	4	5	4	4	2	2	7	7	3	1	9	8	1	7	8	3
95	2015-12-09 16:48:18	2015-12-09 17:11:42	1	1	6	6	1	2	4	1	6	6	1	2	3	6	3	1	2	1	6	6	4	5	1	4	6	5	6	4	1	3	4	5	5	5	4	2	2	7	7	3	1	9	8	1	7	8	3
96	2015-12-09 16:48:38	2015-12-09 17:04:22	1	3	6	6	2	3	3	1	4	6	2	2	4	6	6	2	5	1	6	6	1	4	5	6	5	6	1	1	3	5	6	1	3	1	4	2	2	7	7	3	1	9	8	1	7	8	3
97	2015-12-09 16:49:34	2015-12-09 17:15:16	1	1	5	5	4	4	3	4	4	5	4	5	3	3	4	4	2	5	4	5	6	5	3	5	5	6	6	2	4	6	5	5	5	4	4	2	2	7	7	3	1	9	8	1	7	8	3
98	2015-12-09 16:50:03	2015-12-09 17:06:15	1	2	5	2	1	6	4	1	4	2	1	4	1	4	6	3	5	1	3	2	3	3	4	6	6	4	2	1	3	3	3	4	4	2	4	2	2	7	7	3	1	9	8	1	7	8	3
99	2015-12-09 16:50:41	2015-12-09 17:13:20	1	1	6	4	3	3	3	1	6	5	3	1	2	6	5	4	2	1	5	6	4	3	3	6	4	6	4	4	4	3	2	1	4	1	4	2	2	7	7	3	1	9	8	1	7	8	3
100	2015-12-09 16:51:51	2015-12-09 17:06:15	1	1	6	5	1	2	3	1	5	5	5	2	4	6	6	4	5	1	5	6	1	4	2	6	4	5	2	1	3	2	5	3	2	2	4	2	2	7	7	3	1	9	8	1	7	8	3
101	2015-12-09 16:52:05	2015-12-09 17:07:55	1	2	2	3	3	3	3	1	3	3	3	3	3	5	5	3	4	3	4	5	5	4	3	5	6	5	1	4	4	3	1	2	4	5	4	2	2	7	7	3	1	9	8	1	7	8	3
102	2015-12-09 16:44:33	2015-12-09 17:31:32	1	2	6	6	3	3	1	1	6	6	4	2	2	6	6	5	4	1	6	6	3	4	3	6	6	5	3	1	2	4	3	2	2	4	4	2	2	7	7	3	1	9	8	1	7	8	3
103	2015-12-09 16:53:33	2015-12-09 17:09:48	1	2	6	5	2	2	4	1	5	4	2	3	2	6	6	2	6	1	5	6	2	4	4	6	4	4	2	1	3	4	6	4	3	3	4	2	2	7	7	3	1	9	8	1	7	8	3
104	2015-12-09 16:55:06	2015-12-09 17:21:38	1	2	4	6	4	4	3	1	5	6	4	2	3	5	6	4	3	1	6	6	4	4	2	6	6	5	4	2	5	5	6	2	4	5	4	2	2	7	7	3	1	9	8	1	7	8	3
105	2015-12-09 16:55:37	2015-12-09 17:14:50	1	4	4	4	3	4	5	1	5	4	4	2	4	5	4	4	5	6	5	6	4	5	5	6	5	5	5	5	5	4	5	5	3	6	4	2	2	7	7	3	1	9	8	1	7	8	3
106	2015-12-09 16:55:46	2015-12-09 17:18:11	1	2	3	2	3	2	3	1	4	4	2	2	3	5	3	2	4	1	4	4	2	2	4	6	5	5	3	2	3	5	4	2	3	1	4	2	2	7	7	3	1	9	8	1	7	8	3
107	2015-12-09 16:55:00	2015-12-09 17:18:03	1	1	6	4	1	4	4	1	3	5	5	2	4	6	5	5	4	4	6	6	4	6	4	6	4	6	6	6	6	2	3	4	6	5	4	2	2	7	7	3	1	9	8	1	7	8	3
108	2015-12-09 16:43:09	2015-12-09 17:20:01	1	4	5	4	2	4	2	1	4	4	4	2	2	5	6	3	4	1	5	5	1	6	1	6	6	4	1	4	2	2	1	3	6	1	4	2	2	7	7	3	1	9	8	1	7	8	3
109	2015-12-09 16:57:23	2015-12-09 17:15:12	1	2	3	4	3	3	1	1	5	5	4	2	1	5	5	4	4	1	5	5	4	4	1	6	3	5	4	3	1	3	3	4	3	1	4	2	2	7	7	3	1	9	8	1	7	8	3
110	2015-12-09 16:58:04	2015-12-09 17:12:13	1	4	5	5	4	3	2	1	5	6	3	3	2	6	6	4	4	2	6	6	5	3	2	6	5	6	5	2	2	6	4	5	3	3	4	2	2	7	7	3	1	9	8	1	7	8	3
111	2015-12-09 16:58:05	2015-12-09 17:16:36	1	4	6	5	3	3	2	1	5	5	3	1	2	6	6	3	4	1	6	6	4	5	4	6	6	4	4	2	3	6	2	3	4	1	4	2	2	7	7	3	1	9	8	1	7	8	3
112	2015-12-09 16:58:18	2015-12-09 17:11:43	1	3	4	4	3	5	4	2	4	5	3	3	3	3	5	4	4	3	5	4	3	4	6	5	6	3	3	3	4	5	4	4	5	3	4	2	2	7	7	3	1	9	8	1	7	8	3
113	2015-12-09 16:58:12	2015-12-09 17:19:13	1	3	5	6	3	4	2	1	4	5	5	1	2	6	6	4	6	1	6	6	4	4	1	6	6	5	1	3	1	5	6	1	6	1	4	2	2	7	7	3	1	9	8	1	7	8	3
114	2015-12-09 16:58:50	2015-12-09 17:18:15	1	1	5	5	2	4	5	1	6	5	5	4	2	6	6	4	6	1	5	4	5	5	3	6	5	3	4	4	2	1	2	4	5	2	4	2	2	7	7	3	1	9	8	1	7	8	3
115	2015-12-09 16:58:59	2015-12-09 17:23:42	1	1	5	5	5	6	5	5	4	4	5	6	4	5	5	5	4	6	5	5	5	5	5	6	5	4	4	3	4	3	5	6	4	5	4	2	2	7	7	3	1	9	8	1	7	8	3
116	2015-12-09 16:59:30	2015-12-09 17:10:18	1	1	2	3	4	5	3	3	4	4	5	2	4	4	2	2	4	5	3	3	4	4	2	5	3	4	3	2	2	4	4	3	4	4	4	2	2	7	7	3	1	9	8	1	7	8	3
117	2015-12-09 16:57:07	2015-12-09 17:31:19	1	4	5	5	6	6	6	5	6	6	4	2	6	5	4	5	3	5	6	5	5	4	6	6	5	6	5	6	6	6	6	6	5	5	4	2	2	7	7	3	1	9	8	1	7	8	3
118	2015-12-09 17:00:19	2015-12-09 17:42:05	1	3	4	5	5	3	5	1	5	5	4	2	1	5	5	4	5	1	5	5	4	3	5	4	5	5	5	5	5	5	5	5	4	4	4	2	2	7	7	3	1	9	8	1	7	8	3
119	2015-12-09 17:00:40	2015-12-09 17:23:19	1	2	4	1	1	4	5	1	4	2	3	1	3	6	6	4	2	6	4	1	5	6	2	6	6	3	2	6	6	2	1	3	5	6	4	2	2	7	7	3	1	9	8	1	7	8	3
120	2015-12-09 17:01:04	2015-12-09 17:22:24	1	3	6	6	4	5	6	1	6	6	4	4	5	6	5	5	6	1	5	6	4	5	5	6	6	6	2	6	6	6	2	5	6	1	4	2	2	7	7	3	1	9	8	1	7	8	3
121	2015-12-09 17:02:00	2015-12-09 17:20:23	1	4	5	4	3	3	2	2	6	6	4	3	4	6	6	4	4	1	4	6	2	4	2	6	6	6	2	1	2	2	6	4	4	1	4	2	2	7	7	3	1	9	8	1	7	8	3
122	2015-12-09 17:01:51	2015-12-09 17:21:18	1	1	6	5	4	4	4	2	5	5	3	3	4	5	5	3	4	5	5	5	3	4	5	6	5	5	3	1	5	3	5	4	5	4	4	2	2	7	7	3	1	9	8	1	7	8	3
123	2015-12-09 17:02:54	2015-12-09 17:20:13	1	4	4	4	1	2	2	1	5	3	3	2	3	6	5	3	2	1	5	6	2	2	1	6	5	5	3	2	1	4	4	4	3	1	4	2	2	7	7	3	1	9	8	1	7	8	3
124	2015-12-09 17:02:53	2015-12-09 17:33:58	1	1	6	6	6	6	6	1	6	6	6	5	6	6	6	5	5	6	6	6	6	6	1	6	6	5	5	2	5	6	1	3	5	6	4	2	2	7	7	3	1	9	8	1	7	8	3
125	2015-12-09 17:03:22	2015-12-09 17:18:09	1	2	3	4	2	3	2	1	4	4	4	3	2	5	6	3	4	1	3	4	2	3	2	6	5	4	3	4	2	2	2	3	3	4	4	2	2	7	7	3	1	9	8	1	7	8	3
126	2015-12-09 17:05:57	2015-12-09 17:34:39	1	4	5	3	3	5	4	1	4	3	4	2	4	5	5	3	5	3	4	5	5	6	4	6	5	5	3	6	3	6	2	2	6	4	4	2	2	7	7	3	1	9	8	1	7	8	3
127	2015-12-09 17:06:16	2015-12-09 17:23:41	1	3	4	4	3	3	4	1	5	4	3	3	2	5	5	2	3	1	6	5	3	5	3	6	6	5	4	2	2	3	5	4	3	2	4	2	2	7	7	3	1	9	8	1	7	8	3
128	2015-12-09 17:07:26	2015-12-09 17:17:32	1	2	3	3	3	3	3	1	3	3	3	3	3	3	3	3	3	3	4	4	4	4	4	4	4	4	4	4	4	4	4	4	4	4	4	2	2	7	7	3	1	9	8	1	7	8	3
129	2015-12-09 17:08:44	2015-12-09 17:24:34	1	2	2	4	3	3	4	1	3	5	3	3	4	4	5	4	5	6	5	6	2	5	5	6	5	5	3	4	5	6	3	3	6	4	4	2	2	7	7	3	1	9	8	1	7	8	3
130	2015-12-09 17:08:43	2015-12-09 17:32:22	1	1	5	6	2	3	4	1	5	5	3	3	4	6	6	3	5	1	2	6	5	6	4	6	2	6	5	4	4	3	2	2	4	3	4	2	2	7	7	3	1	9	8	1	7	8	3
131	2015-12-09 17:03:34	2015-12-09 17:20:08	1	1	5	3	1	2	4	1	6	4	1	3	3	6	5	2	3	1	6	6	4	6	5	6	6	5	6	1	4	6	2	2	2	6	4	2	2	7	7	3	1	9	8	1	7	8	3
132	2015-12-09 17:09:25	2015-12-09 17:21:59	1	1	4	6	1	2	3	1	4	5	3	2	2	3	6	3	5	1	5	6	1	4	1	6	6	5	4	1	1	6	6	1	1	1	4	2	2	7	7	3	1	9	8	1	7	8	3
133	2015-12-09 17:10:04	2015-12-09 17:29:20	1	1	4	6	2	2	3	1	5	5	3	2	2	5	6	4	2	2	6	6	2	2	3	4	6	6	4	2	3	1	5	3	2	4	4	2	2	7	7	3	1	9	8	1	7	8	3
134	2015-12-09 17:15:18	2015-12-09 17:43:08	1	3	2	6	1	1	1	1	3	6	3	2	1	4	5	2	5	1	5	6	2	3	1	6	5	2	3	2	1	1	4	4	5	1	4	2	2	7	7	3	1	9	8	1	7	8	3
135	2015-12-09 17:15:44	2015-12-09 17:35:53	1	1	5	5	2	3	5	1	4	6	3	2	4	6	6	2	6	6	6	6	3	6	6	6	6	6	3	1	6	6	6	3	5	6	4	2	2	7	7	3	1	9	8	1	7	8	3
136	2015-12-09 17:16:18	2015-12-09 17:23:06	1	1	5	4	4	5	3	4	3	3	4	4	3	4	4	4	4	5	5	5	3	4	3	4	2	4	5	5	5	4	3	4	2	4	4	2	2	7	7	3	1	9	8	1	7	8	3
137	2015-12-09 17:18:33	2015-12-09 17:36:03	1	4	4	5	1	1	2	1	3	5	3	1	2	5	6	3	2	1	5	5	2	2	4	5	5	5	2	2	4	5	5	2	4	4	4	2	2	7	7	3	1	9	8	1	7	8	3
138	2015-12-09 17:18:51	2015-12-09 17:29:53	1	3	4	4	3	4	5	1	4	4	3	3	5	4	5	3	5	4	3	4	4	4	5	6	4	4	4	3	4	3	3	3	4	4	4	2	2	7	7	3	1	9	8	1	7	8	3
139	2015-12-09 17:19:08	2015-12-09 17:39:14	1	1	5	4	1	1	1	1	5	5	2	1	1	6	5	4	4	1	5	6	1	1	1	6	5	6	1	3	1	6	4	3	1	1	4	2	2	7	7	3	1	9	8	1	7	8	3
140	2015-12-09 17:19:35	2015-12-09 17:35:08	1	3	3	3	2	2	5	1	3	5	2	3	2	2	4	2	3	4	5	5	4	3	3	6	3	3	3	2	3	4	3	4	4	4	4	2	2	8	7	3	1	9	8	1	7	8	3
141	2015-12-09 17:20:18	2015-12-09 17:30:16	1	2	1	1	1	1	1	1	1	1	1	1	1	1	6	1	1	1	1	1	1	1	1	5	1	5	1	5	1	1	1	1	1	1	4	2	2	7	7	3	1	9	8	1	7	8	3
142	2015-12-09 17:20:39	2015-12-09 17:50:46	1	4	5	5	2	3	4	2	5	4	3	3	2	5	5	3	5	3	5	5	4	4	3	5	4	5	4	2	2	5	3	3	4	2	4	2	2	7	7	3	1	9	8	1	7	8	3
143	2015-12-09 17:23:41	2015-12-09 17:29:48	1	1	3	5	3	4	2	5	4	3	3	3	4	5	4	3	4	4	4	4	4	5	4	6	2	2	5	4	4	2	3	5	4	4	4	2	2	7	7	3	1	9	8	1	7	8	3
144	2015-12-09 17:25:12	2015-12-09 17:41:29	1	2	5	6	2	1	2	1	2	4	3	1	2	4	6	2	2	1	4	6	4	4	3	6	3	2	1	3	3	4	3	2	3	1	4	2	2	7	7	3	1	9	8	1	7	8	3
145	2015-12-09 17:32:12	2015-12-09 17:47:10	1	4	4	6	1	3	3	1	4	6	3	2	3	5	5	3	4	1	4	6	1	3	1	3	5	6	1	1	1	1	4	2	2	3	4	2	2	7	7	3	1	9	8	1	7	8	3
146	2015-12-09 17:32:49	2015-12-09 17:52:32	1	1	4	4	4	3	2	1	5	3	3	2	2	5	6	2	3	1	6	5	2	3	1	6	6	4	3	1	2	5	5	4	2	5	4	2	2	7	7	3	1	9	8	1	7	8	3
147	2015-12-09 17:34:08	2015-12-09 17:55:54	1	2	3	4	2	4	4	1	4	5	4	4	3	4	5	3	4	1	4	5	2	4	2	6	5	6	3	3	2	4	4	3	4	2	4	2	2	7	7	3	1	9	8	1	7	8	3
148	2015-12-09 17:41:03	2015-12-09 17:52:18	1	2	4	4	4	5	5	5	4	5	4	5	4	4	4	4	4	4	5	5	4	4	4	5	4	4	3	3	5	5	4	5	3	5	4	2	2	7	7	3	1	9	8	1	7	8	3
149	2015-12-09 17:37:54	2015-12-09 18:13:58	1	1	5	6	4	3	2	1	5	5	3	2	2	5	6	3	4	3	6	6	2	2	2	6	6	6	4	2	1	6	4	2	4	1	4	2	2	7	7	3	1	9	8	1	7	8	3
150	2015-12-09 17:42:12	2015-12-09 17:57:24	1	3	3	4	1	2	1	1	5	2	1	1	1	4	6	1	4	2	6	6	1	5	1	6	6	3	1	3	1	4	4	1	6	2	4	2	2	7	7	3	1	9	8	1	7	8	3
151	2015-12-09 17:41:57	2015-12-09 17:55:09	1	3	4	4	2	4	2	1	4	4	4	3	2	4	5	3	3	1	5	4	5	4	3	5	4	5	4	5	2	6	3	3	4	1	4	2	2	7	7	3	1	9	8	1	7	8	3
152	2015-12-09 17:46:02	2015-12-09 18:34:17	1	4	6	6	3	5	3	1	5	5	4	4	2	5	6	4	6	2	6	6	4	6	3	6	6	6	5	3	3	2	3	6	6	5	4	2	2	7	7	3	1	9	8	1	7	8	3
153	2015-12-09 17:49:31	2015-12-09 18:13:51	1	3	5	5	1	1	1	1	4	5	3	1	1	6	6	2	5	1	5	5	2	3	2	6	6	4	4	1	2	4	3	2	2	2	4	2	2	7	7	3	1	9	8	1	7	8	3
154	2015-12-09 17:51:02	2015-12-09 17:57:03	1	3	2	1	3	3	2	4	4	4	3	2	6	3	2	3	3	3	3	4	4	3	3	3	3	3	4	3	2	3	4	3	3	2	4	2	2	7	7	3	1	9	8	1	7	8	3
155	2015-12-09 17:52:16	2015-12-09 18:17:24	1	2	4	4	5	3	5	1	5	4	5	3	5	6	4	5	6	6	2	2	6	4	5	6	5	3	5	6	5	1	4	5	6	5	4	2	2	7	7	3	1	9	8	1	7	8	3
156	2015-12-09 17:52:31	2015-12-09 18:10:21	1	3	6	5	1	1	1	1	6	5	1	1	1	6	6	1	1	1	6	5	4	1	1	6	6	2	1	1	1	5	6	1	3	1	4	2	2	7	7	3	1	9	8	1	7	8	3
157	2015-12-09 17:54:22	2015-12-09 18:13:37	1	4	4	5	2	4	2	1	4	5	2	2	2	5	6	2	5	1	5	6	6	4	2	5	6	4	4	2	2	4	5	2	4	2	4	2	2	7	7	3	1	9	8	1	7	8	3
158	2015-12-09 17:59:21	2015-12-09 18:17:53	1	3	5	5	6	6	5	1	6	4	4	5	6	5	6	6	5	5	5	6	6	5	4	6	6	4	6	2	4	6	2	3	6	4	4	2	2	7	7	3	1	9	8	1	7	8	3
159	2015-12-09 18:02:23	2015-12-09 18:20:16	1	4	3	5	1	2	2	1	4	5	5	1	1	4	6	3	5	1	5	6	6	5	2	6	2	5	5	2	2	4	4	6	5	1	4	2	2	7	7	3	1	9	8	1	7	8	3
160	2015-12-09 18:08:13	2015-12-09 18:28:25	1	1	5	4	2	2	2	1	5	5	3	2	2	5	5	4	3	1	5	5	3	4	2	6	5	4	4	2	2	5	3	3	3	3	4	2	2	7	7	3	1	9	8	1	7	8	3
161	2015-12-09 18:10:26	2015-12-09 18:25:19	1	1	6	6	6	6	6	1	6	6	6	6	6	6	6	6	6	6	6	6	6	6	6	6	6	6	6	6	6	6	6	6	6	6	4	2	2	7	7	3	1	9	8	1	7	8	3
162	2015-12-09 18:09:54	2015-12-09 18:36:53	1	2	6	6	4	5	5	1	6	6	5	5	4	6	6	5	5	1	6	6	5	6	5	6	6	5	3	5	5	6	4	3	5	5	4	2	2	7	7	3	1	9	8	1	7	8	3
163	2015-12-09 18:11:56	2015-12-09 18:23:36	1	2	3	5	1	3	3	1	3	6	4	1	2	4	6	2	3	1	4	6	3	2	1	6	6	6	3	1	1	3	2	3	5	1	4	2	2	7	7	3	1	9	8	1	7	8	3
164	2015-12-09 18:13:33	2015-12-09 18:35:04	1	4	5	4	2	3	3	1	5	5	3	1	3	5	6	2	5	2	5	6	3	4	4	6	5	6	3	2	5	6	2	3	4	2	4	2	2	7	7	3	1	9	8	1	7	8	3
165	2015-12-09 18:14:57	2015-12-09 18:36:42	1	1	4	5	1	1	2	1	6	5	2	2	2	6	6	3	5	1	6	6	1	2	2	6	5	3	1	2	1	5	6	2	1	1	4	2	2	7	7	3	1	9	8	1	7	8	3
166	2015-12-09 18:16:26	2015-12-09 18:43:20	1	3	4	4	2	2	5	1	4	5	4	2	3	5	5	3	4	1	6	4	3	4	4	6	6	4	4	3	4	5	1	4	4	2	4	2	2	7	7	3	1	9	8	1	7	8	3
167	2015-12-09 18:17:19	2015-12-09 18:46:19	1	3	5	5	4	1	3	1	5	4	3	1	2	6	5	2	5	2	6	6	4	4	3	5	6	5	4	1	2	2	2	2	4	4	4	2	2	7	7	3	1	9	8	1	7	8	3
168	2015-12-09 18:18:20	2015-12-09 18:42:54	1	2	5	5	3	3	3	1	5	5	3	3	3	5	5	3	5	2	6	6	4	3	2	6	5	6	4	2	3	5	6	3	4	2	4	2	2	7	7	3	1	9	8	1	7	8	3
169	2015-12-09 18:38:42	2015-12-09 18:55:17	1	1	6	6	4	4	4	1	4	6	5	3	3	5	6	5	6	2	5	6	5	5	4	6	6	6	2	1	4	6	1	4	4	3	4	2	2	7	7	3	1	9	8	1	7	8	3
170	2015-12-09 18:54:12	2015-12-09 19:23:59	1	1	4	6	1	5	5	1	5	5	5	2	3	5	6	3	6	4	6	6	4	6	3	6	6	6	5	3	5	5	2	5	5	5	4	2	2	7	7	3	1	9	8	1	7	8	3
171	2015-12-09 19:02:28	2015-12-09 19:18:44	1	3	5	5	3	3	2	2	6	6	5	3	2	6	6	5	4	1	6	6	1	4	2	6	6	6	6	4	1	2	5	1	4	5	4	2	2	7	7	3	1	9	8	1	7	8	3
172	2015-12-09 19:14:01	2015-12-09 19:38:34	1	3	2	6	1	1	2	1	5	6	1	1	1	5	6	1	3	1	5	5	4	3	1	6	5	6	2	3	1	2	3	1	1	1	4	2	2	7	7	3	1	9	8	1	7	8	3
[truncated: 189 more columns]
