# Supplementary material for: Moral values, social ideologies and threat-based cognition: Implications for intergroup relations
Source: Front Psychol. 2022 Oct 6;13:869121. doi: 10.3389/fpsyg.2022.869121 (PMC9582249; doi:10.3389/fpsyg.2022.869121)
Supplement: Supplementary Table 5 — Dataset for Study 2. [file Table_5.XLSX]

## Sheet: Jan 2017 US Mex RWA SDO Study 2
participant	Order	AttsOrder	StartDate	EndDate	consent	mfq1r	mfq2r	mfq3r	mfq4r	mfq5r	mfq6c	mfq7r	mfq8r	mfq9r	mfq10r	mfq11r	mfq12r	mfq13r	mfq14r	mfq15r	mfq16r	mfq17j	mfq18j	mfq19j	mfq20j	mfq21j	mfq22c	mfq23j	mfq24j	mfq25j	mfq26j	mfq27j	mfq28j	mfq29j	mfq30j	mfq31j	mfq32j	fil1	fil2	fil3	fil4	fil5	fil6	fil7	fil8	fil9	fil10	fil11	fil12
1	7	1	2017-01-14 18:16:53	2017-01-14 18:26:00	1	5	6	1	5	1	2	6	5	5	1	3	6	6	4	6	2	5	5	1	5	1	5	3	5	6	4	6	2	4	6	3	5	4	2	2	7	7	3	1	9	8	1	7	8
2	1	1	2017-01-14 18:17:34	2017-01-14 18:40:54	1	5	6	4	4	4	2	4	5	4	5	4	5	6	4	5	4	4	5	3	5	2	6	2	5	4	2	2	4	3	4	4	3	4	2	2	7	7	3	1	9	8	1	7	8
3	9	2	2017-01-14 18:18:07	2017-01-14 18:28:41	1	4	5	3	4	2	2	5	4	3	3	2	5	5	4	5	1	5	5	4	4	1	5	4	3	3	2	2	4	3	3	4	2	4	2	2	7	7	3	1	9	8	1	7	8
4	8	1	2017-01-14 18:17:05	2017-01-14 18:36:36	1	5	5	2	2	4	1	4	6	5	2	4	5	6	3	4	1	6	6	3	4	2	6	4	5	6	1	2	5	2	2	5	1	4	2	2	7	7	3	1	9	8	1	7	8
5	12	2	2017-01-14 18:58:00	2017-01-14 19:20:33	1	3	2	5	5	6	1	6	6	4	4	4	6	6	3	5	6	3	5	6	6	5	6	1	6	4	6	6	5	1	4	5	6	4	2	2	7	7	3	1	9	8	1	7	8
6	5	1	2017-01-14 18:58:34	2017-01-14 19:16:23	1	4	5	1	2	4	5	5	4	3	3	4	6	5	3	3	1	5	4	2	4	3	5	6	4	1	2	2	3	3	1	4	2	4	2	2	7	7	3	1	9	8	1	7	8
7	5	1	2017-01-14 18:59:42	2017-01-14 19:53:19	1	5	4	2	4	4	1	3	5	4	4	4	6	5	3	4	1	5	4	4	4	5	6	6	4	4	4	5	3	4	4	3	3	4	2	2	7	7	3	1	9	8	1	7	8
8	9	2	2017-01-14 18:58:05	2017-01-14 19:24:24	1	5	4	2	5	5	1	4	5	4	3	5	6	6	5	6	2	4	5	2	6	4	5	6	3	2	4	2	2	5	2	4	5	4	2	2	7	7	3	1	9	8	1	7	8
9	8	1	2017-01-14 18:59:56	2017-01-14 19:50:02	1	5	5	3	4	3	1	5	6	3	3	3	5	6	5	4	1	6	6	3	3	3	5	6	3	3	5	4	4	5	3	2	2	4	2	2	7	7	3	1	9	8	1	7	8
10	4	2	2017-01-14 18:59:53	2017-01-14 19:20:20	1	3	3	1	2	4	1	2	4	3	2	3	4	3	1	3	1	4	5	3	4	2	5	6	3	3	3	1	2	5	2	4	2	4	2	2	7	7	3	1	9	8	1	7	8
11	1	1	2017-01-14 19:00:45	2017-01-14 19:11:35	1	5	6	1	1	1	1	6	6	3	1	1	6	6	3	1	1	6	6	1	1	1	5	6	3	1	1	1	3	6	1	1	1	4	2	2	7	7	3	1	9	8	1	7	8
12	3	2	2017-01-14 19:01:38	2017-01-14 19:17:49	1	2	5	4	2	5	1	5	5	2	2	5	5	5	2	4	6	2	6	6	6	6	6	2	6	4	6	6	1	4	1	1	5	4	2	2	7	7	3	1	9	8	1	7	8
13	2	1	2017-01-14 19:05:34	2017-01-14 19:19:36	1	5	4	3	3	4	1	5	5	3	3	3	5	4	3	4	3	5	4	3	5	4	6	6	4	3	4	5	4	5	2	2	4	4	2	2	7	7	3	1	9	8	1	7	8
14	10	2	2017-01-14 19:05:41	2017-01-14 19:28:58	1	6	5	3	4	3	1	6	4	3	3	3	6	6	4	6	3	6	6	5	4	4	6	5	6	5	2	2	6	4	4	5	4	4	2	2	7	7	3	1	9	8	1	7	8
15	1	1	2017-01-14 19:05:09	2017-01-14 19:27:49	1	4	5	1	4	4	1	3	5	4	3	3	5	4	2	4	3	5	6	5	5	4	6	6	4	3	4	2	5	1	3	5	3	4	2	2	7	7	3	1	9	8	1	7	8
16	4	2	2017-01-14 19:07:40	2017-01-14 19:26:16	1	5	5	1	2	2	1	6	5	3	1	2	6	4	3	4	1	5	6	4	3	2	6	6	5	5	1	2	4	1	1	5	2	4	2	2	7	7	3	1	9	8	1	7	8
17	3	2	2017-01-14 19:08:00	2017-01-14 19:21:11	1	5	6	1	4	5	2	6	5	5	2	4	5	6	4	5	1	5	5	2	4	4	6	6	3	2	2	3	3	4	4	4	1	4	2	2	7	7	3	1	9	8	1	7	8
18	1	1	2017-01-14 19:09:39	2017-01-14 19:32:13	1	5	4	1	3	1	1	5	5	3	2	5	6	6	2	6	1	6	6	2	4	5	6	4	6	1	1	1	5	6	3	4	1	4	2	2	7	7	3	1	9	8	1	7	8
19	12	2	2017-01-14 19:10:23	2017-01-14 19:22:08	1	4	6	1	1	1	1	6	6	4	1	1	6	6	3	5	1	6	6	3	1	1	6	6	6	4	1	1	4	6	1	2	3	4	2	2	7	7	3	1	9	8	1	7	8
20	4	2	2017-01-14 19:10:31	2017-01-14 19:21:56	1	3	3	3	4	5	2	2	5	5	1	4	6	6	5	4	1	2	5	5	6	4	6	4	4	5	5	3	5	1	1	6	3	4	2	2	7	7	3	1	9	8	1	7	8
21	10	2	2017-01-14 19:09:34	2017-01-14 19:34:36	1	2	4	4	2	5	2	5	4	5	4	3	5	5	6	5	1	4	6	5	4	4	6	4	2	3	6	4	1	5	2	5	5	4	2	2	7	7	3	1	9	8	1	7	8
22	2	1	2017-01-14 19:10:38	2017-01-14 19:27:47	1	4	5	1	2	5	1	3	3	1	2	3	5	4	2	5	6	4	5	2	2	5	5	5	5	3	4	5	6	3	2	5	4	4	2	2	7	7	3	1	9	8	1	7	8
23	8	1	2017-01-14 19:09:33	2017-01-14 19:47:28	1	5	5	2	2	4	1	6	5	5	1	2	5	6	4	4	1	5	6	2	2	1	6	6	4	1	1	1	3	3	2	2	1	4	2	2	7	7	3	1	9	8	1	7	8
24	1	1	2017-01-14 19:13:36	2017-01-14 19:29:33	1	5	4	3	3	4	1	4	5	3	2	4	5	6	2	5	1	6	6	4	4	4	6	6	4	4	4	3	5	4	3	4	5	4	2	2	7	7	3	1	9	8	1	7	8
25	9	2	2017-01-14 19:12:52	2017-01-14 19:48:13	1	3	5	4	4	3	1	5	5	5	4	2	6	6	4	5	5	5	6	6	6	2	6	5	5	5	4	5	1	1	3	6	5	4	2	2	7	7	3	1	9	8	1	7	8
26	12	2	2017-01-14 19:14:27	2017-01-14 19:29:35	1	5	5	3	2	2	1	4	5	4	4	1	6	6	3	3	1	6	5	2	4	1	6	5	5	4	1	1	6	3	4	5	1	4	2	2	7	7	3	1	9	8	1	7	8
27	7	1	2017-01-14 19:15:15	2017-01-14 19:27:50	1	4	3	5	4	4	1	4	4	4	4	5	5	4	4	5	2	4	4	6	6	4	6	1	5	5	4	4	2	1	4	5	4	4	2	2	7	7	3	1	9	8	1	7	8
28	10	2	2017-01-14 19:17:27	2017-01-14 19:41:28	1	5	5	5	5	6	2	5	5	5	4	4	6	6	5	6	5	6	5	6	6	3	6	6	4	3	4	3	5	1	2	5	6	4	2	2	7	7	3	1	9	8	1	7	8
29	5	1	2017-01-14 19:17:52	2017-01-14 19:34:28	1	6	6	6	6	6	1	6	6	6	6	6	6	6	6	6	6	5	6	1	4	3	6	5	6	4	4	5	6	4	5	4	4	4	2	2	7	7	3	1	9	8	1	7	8
30	2	1	2017-01-14 19:18:10	2017-01-14 19:33:33	1	5	5	4	2	2	1	5	5	5	2	2	5	5	4	5	1	5	6	5	4	2	6	6	5	1	2	1	2	1	3	4	1	4	2	2	7	7	3	1	9	8	1	7	8
31	8	1	2017-01-14 19:18:03	2017-01-14 19:42:05	1	5	5	5	5	5	1	5	4	4	4	5	5	5	5	5	5	4	6	5	6	4	6	5	4	4	4	4	2	6	4	3	3	4	2	2	7	7	3	1	9	8	1	7	8
32	11	1	2017-01-14 19:19:15	2017-01-14 19:31:45	1	3	4	3	2	1	2	5	5	5	3	3	6	5	4	5	1	5	5	1	2	1	5	6	4	5	4	2	5	2	3	1	1	4	2	2	7	7	3	1	9	8	1	7	8
33	4	2	2017-01-14 19:18:58	2017-01-14 19:40:35	1	5	6	4	3	2	1	6	5	5	2	3	6	6	4	2	2	6	6	2	1	1	6	6	6	5	2	2	6	2	5	3	1	4	2	2	7	7	3	1	9	8	1	7	8
34	9	2	2017-01-14 19:19:39	2017-01-14 19:35:19	1	4	4	1	5	5	1	4	6	5	2	4	6	5	5	3	5	6	6	3	6	4	6	6	5	5	6	4	2	1	6	3	5	4	2	2	7	7	3	1	9	8	1	7	8
35	11	1	2017-01-14 19:18:26	2017-01-14 19:40:21	1	4	5	2	4	3	1	2	3	3	3	4	6	6	2	6	1	4	6	5	4	2	6	6	2	1	6	2	1	2	3	6	1	4	2	2	7	7	3	1	9	8	1	7	8
36	3	2	2017-01-14 19:21:07	2017-01-14 19:50:01	1	1	4	1	1	1	1	1	5	1	1	1	2	4	1	4	1	6	6	2	5	5	6	6	4	2	5	1	6	1	1	2	5	4	2	2	7	7	3	1	9	8	1	7	8
37	1	1	2017-01-14 19:22:34	2017-01-14 19:35:39	1	4	6	2	4	3	2	4	4	4	3	4	6	5	6	5	1	6	6	3	4	3	6	6	5	4	4	3	5	3	3	4	1	4	2	2	7	7	3	1	9	8	1	7	8
38	2	1	2017-01-14 19:21:43	2017-01-14 19:57:59	1	2	2	1	2	2	1	2	4	1	1	2	3	2	2	3	1	4	5	4	5	2	6	6	4	2	2	1	1	1	2	1	5	4	2	2	7	7	3	1	9	8	1	7	8
39	12	2	2017-01-14 19:22:55	2017-01-14 19:37:04	1	4	6	1	1	1	1	2	3	4	1	1	4	6	1	1	1	4	4	2	3	1	4	6	2	3	1	1	1	5	1	1	1	4	2	2	7	7	3	1	9	8	1	7	8
40	1	1	2017-01-14 19:22:27	2017-01-14 19:32:29	1	6	5	5	4	4	1	5	4	4	2	1	6	4	4	5	1	5	4	3	6	4	5	3	4	3	1	4	4	3	2	5	4	4	2	2	7	7	3	1	9	8	1	7	8
41	7	1	2017-01-14 19:29:39	2017-01-14 19:40:50	1	5	5	2	5	5	1	5	5	5	4	5	5	5	5	4	5	5	5	4	5	5	6	5	4	2	5	5	4	3	4	4	5	4	2	2	7	7	3	1	9	8	1	7	8
42	4	2	2017-01-14 19:29:44	2017-01-14 19:49:25	1	3	4	2	4	6	1	4	6	6	2	3	5	6	6	5	1	6	5	2	4	3	5	4	5	2	1	4	3	6	3	4	2	4	2	2	7	7	3	1	9	8	1	7	8
43	1	1	2017-01-14 19:33:40	2017-01-14 19:53:53	1	5	6	3	3	5	1	5	5	4	1	2	6	5	5	3	1	4	6	2	3	2	6	6	5	1	1	2	3	4	3	2	1	4	2	2	7	7	3	1	9	8	1	7	8
44	6	2	2017-01-14 19:34:49	2017-01-14 20:06:04	1	4	4	2	2	4	1	4	3	3	1	3	4	4	3	3	1	5	4	2	5	4	4	5	5	4	3	2	3	2	4	2	4	4	2	2	7	7	3	1	9	8	1	7	8
45	2	1	2017-01-14 19:36:38	2017-01-14 19:52:03	1	4	5	1	3	3	1	6	5	2	2	3	4	6	2	5	1	5	5	4	3	1	6	5	2	2	1	2	6	6	2	2	1	4	2	2	7	7	3	1	9	8	1	7	8
46	12	2	2017-01-14 19:36:50	2017-01-14 19:50:23	1	6	5	4	4	4	1	5	6	5	2	5	6	6	3	5	5	3	6	4	4	5	3	6	4	4	3	3	5	4	4	4	3	4	2	2	7	7	3	1	9	8	1	7	8
47	11	1	2017-01-14 19:36:36	2017-01-14 19:51:41	1	4	6	1	2	1	1	4	4	2	1	2	4	6	2	5	1	4	6	1	1	2	5	6	4	1	1	1	3	5	1	1	1	4	2	2	7	7	3	1	9	8	1	7	8
48	3	2	2017-01-14 19:37:15	2017-01-14 20:11:46	1	6	6	3	4	5	2	5	5	3	3	5	6	6	4	6	6	5	6	6	6	6	6	5	5	2	1	6	1	3	1	1	5	4	2	2	7	7	3	1	9	8	1	7	8
49	8	1	2017-01-14 19:37:23	2017-01-14 19:52:11	1	3	4	2	4	3	2	3	4	3	2	4	5	3	3	4	4	4	5	3	5	3	6	5	5	5	3	2	3	2	5	5	2	4	2	2	7	7	3	1	9	8	1	7	8
50	8	1	2017-01-14 19:39:45	2017-01-14 19:50:23	1	4	4	2	2	1	1	2	5	1	1	1	5	5	1	5	1	3	5	5	4	1	6	2	4	3	1	1	4	1	3	4	1	4	2	2	7	7	3	1	9	8	1	7	8
51	12	2	2017-01-14 19:41:11	2017-01-14 19:55:54	1	5	5	1	3	4	1	4	5	5	1	2	5	5	5	3	1	4	6	2	5	2	5	4	4	2	2	2	2	3	2	4	2	4	2	2	7	7	3	1	9	8	1	7	8
52	5	1	2017-01-14 19:41:11	2017-01-14 19:54:08	1	6	5	2	3	3	1	5	6	4	2	2	6	6	2	3	1	6	6	4	4	3	6	6	2	1	2	1	1	4	3	5	1	4	2	2	7	7	3	1	9	8	1	7	8
53	11	1	2017-01-14 19:41:18	2017-01-14 20:02:16	1	2	6	1	3	2	1	2	5	4	1	2	5	6	4	5	1	3	6	2	1	1	6	4	3	1	4	1	2	6	1	1	2	4	2	2	7	7	3	1	9	8	1	7	8
54	1	1	2017-01-14 19:44:35	2017-01-14 20:05:41	1	5	4	1	4	2	3	4	5	2	3	3	3	2	3	4	1	4	5	4	4	1	5	6	4	5	2	1	5	2	2	4	2	4	2	2	7	7	3	1	9	8	1	7	8
55	6	2	2017-01-14 19:43:56	2017-01-14 19:56:26	1	4	4	2	3	2	1	5	5	3	2	3	4	6	3	3	1	5	5	2	4	1	5	6	2	2	1	2	5	4	3	3	2	4	2	2	7	7	3	1	9	8	1	7	8
56	3	2	2017-01-14 19:48:52	2017-01-14 20:04:21	1	5	4	1	3	2	1	4	5	4	2	3	3	6	3	4	1	5	4	1	2	3	6	4	5	3	1	1	3	4	2	3	1	4	2	2	7	7	3	1	9	8	1	7	8
57	1	1	2017-01-14 19:49:41	2017-01-14 20:15:03	1	3	4	2	5	5	1	6	5	4	2	4	6	6	4	5	6	6	3	3	5	5	6	2	4	5	6	6	6	2	4	2	6	4	2	2	7	7	3	1	9	8	1	7	8
58	1	1	2017-01-14 19:47:00	2017-01-14 20:10:55	1	5	5	2	4	6	1	5	5	4	3	4	6	6	3	5	1	6	5	2	5	4	6	6	5	1	2	1	2	4	2	5	1	4	2	2	7	7	3	1	9	8	1	7	8
59	9	2	2017-01-14 19:51:41	2017-01-14 20:12:03	1	5	3	4	4	5	1	5	5	4	2	5	6	4	5	5	1	6	4	5	4	3	6	6	5	1	4	3	4	4	2	2	2	4	2	2	7	7	3	1	9	8	1	7	8
60	12	2	2017-01-14 19:51:52	2017-01-14 20:07:58	1	6	5	2	4	2	1	5	6	4	3	6	6	6	3	6	1	6	6	2	3	3	6	6	6	2	3	4	4	4	3	4	2	4	2	2	7	7	3	1	9	8	1	7	8
61	5	1	2017-01-14 19:53:46	2017-01-14 20:32:00	1	4	4	4	5	4	1	4	5	6	5	2	5	6	6	6	1	2	5	1	5	5	6	6	6	6	5	5	2	2	1	1	5	4	2	2	7	7	3	1	9	8	1	7	8
62	11	1	2017-01-14 19:57:34	2017-01-14 20:14:54	1	4	3	3	3	5	1	2	5	4	4	5	5	5	3	6	5	4	5	3	4	5	5	1	5	2	5	5	5	4	3	3	5	4	2	2	7	7	1	1	9	8	1	7	8
63	1	1	2017-01-14 19:59:47	2017-01-14 20:12:21	1	5	5	1	4	1	1	4	5	6	2	3	4	5	3	3	1	4	5	2	5	3	5	5	3	4	4	4	4	3	4	4	2	4	2	2	7	7	3	1	9	8	1	7	8
64	2	1	2017-01-14 20:00:26	2017-01-14 20:15:24	1	4	5	3	2	5	1	5	6	5	4	4	6	5	3	4	1	6	6	4	4	1	6	5	6	3	5	4	1	5	2	6	1	4	2	2	7	7	3	1	9	8	1	7	8
65	9	2	2017-01-14 20:00:20	2017-01-14 20:29:11	1	5	5	3	3	3	1	4	3	4	3	4	5	5	3	3	5	6	6	3	4	5	6	6	5	5	1	4	5	5	2	5	1	4	2	2	7	7	3	1	9	8	1	7	8
66	10	2	2017-01-14 20:05:14	2017-01-14 20:21:19	1	5	5	3	2	3	1	4	5	3	2	2	6	5	4	4	1	5	6	2	4	2	6	4	4	5	3	4	1	3	3	3	2	4	2	2	7	7	3	1	9	8	1	7	8
67	12	2	2017-01-14 20:11:18	2017-01-14 20:23:14	1	4	4	3	3	2	1	3	4	3	2	3	4	5	4	4	1	3	5	4	4	3	5	2	4	2	4	4	3	3	2	4	3	4	2	2	7	7	3	1	9	8	1	7	8
68	11	1	2017-01-14 20:11:41	2017-01-14 20:25:22	1	5	3	1	2	2	1	4	5	4	1	3	5	5	4	5	1	6	6	3	4	1	6	2	5	4	4	4	1	5	2	2	4	2	2	2	7	7	3	1	9	8	1	7	8
69	10	2	2017-01-14 20:12:09	2017-01-14 20:24:29	1	6	6	1	3	5	1	5	6	4	1	4	6	5	3	6	2	4	5	3	4	4	6	6	4	2	1	3	3	4	2	3	5	4	2	2	7	7	3	1	9	8	1	7	8
70	7	1	2017-01-14 19:49:55	2017-01-14 20:17:44	1	2	3	4	2	3	3	2	2	2	4	3	3	3	4	3	3	4	2	5	6	3	3	3	3	3	3	4	3	3	5	3	4	4	2	2	7	7	3	1	9	8	1	7	8
71	7	1	2017-01-14 20:18:31	2017-01-14 20:35:15	1	5	5	1	2	4	1	5	4	4	2	4	5	6	4	3	3	6	5	3	1	3	6	6	2	4	1	3	3	2	1	3	2	4	2	2	7	7	3	1	9	8	1	7	8
72	7	1	2017-01-14 20:20:49	2017-01-14 21:08:36	1	6	6	1	6	6	1	6	6	4	5	6	1	5	5	6	6	6	5	6	6	4	6	6	6	4	6	4	6	6	6	1	6	4	2	2	7	7	3	1	9	8	1	7	8
73	7	1	2017-01-14 20:22:05	2017-01-14 21:29:42	1	6	4	5	5	5	6	4	5	4	6	5	6	5	5	6	4	6	6	5	6	4	6	6	6	4	5	5	6	4	5	5	5	4	2	2	7	7	3	1	9	8	1	7	8
74	12	2	2017-01-14 20:25:48	2017-01-14 20:48:13	1	4	5	3	3	4	1	5	4	4	3	5	6	6	5	4	1	4	5	1	4	4	6	4	5	4	4	2	2	5	3	3	2	4	2	2	7	7	3	1	9	8	1	7	8
75	9	2	2017-01-14 20:27:36	2017-01-14 20:49:01	1	4	4	2	4	4	1	5	4	2	3	3	5	4	2	3	6	5	4	5	5	4	6	2	2	2	6	5	3	1	5	3	6	4	2	2	7	7	3	1	9	8	1	7	8
76	4	2	2017-01-14 20:30:17	2017-01-14 20:44:58	1	6	4	2	4	4	2	5	5	6	2	5	6	6	6	5	1	6	3	4	3	3	3	4	3	3	4	4	2	3	3	4	1	4	2	2	7	7	3	1	9	8	1	7	8
77	4	2	2017-01-14 20:38:16	2017-01-14 21:00:10	1	5	4	2	3	5	1	6	4	5	3	4	5	5	4	4	1	4	1	2	4	2	6	5	4	2	1	3	1	1	2	3	3	4	2	2	7	7	3	1	9	8	1	7	8
78	6	2	2017-01-14 20:49:34	2017-01-14 21:04:48	1	5	5	5	4	6	1	5	5	4	2	5	6	5	3	4	4	6	6	4	4	3	5	6	5	2	3	4	5	5	4	3	2	4	2	2	7	7	3	1	9	8	1	7	8
79	9	2	2017-01-14 20:48:31	2017-01-14 21:21:31	1	5	4	3	2	5	1	4	5	3	2	3	3	5	3	5	1	3	6	5	6	3	6	6	3	3	4	3	3	1	3	5	2	4	2	2	7	7	3	1	9	8	1	7	8
80	5	1	2017-01-14 20:40:40	2017-01-14 21:16:30	1	2	4	4	2	6	5	3	5	5	3	3	5	4	6	4	2	4	5	4	5	3	6	6	6	4	6	5	4	2	3	6	3	4	2	2	7	7	3	1	9	8	1	7	8
81	10	2	2017-01-14 20:51:57	2017-01-14 21:07:23	1	3	6	2	2	3	1	6	5	4	1	2	6	6	1	4	1	4	6	1	4	1	6	6	2	3	4	1	1	1	3	1	3	4	2	2	7	7	3	1	9	8	1	7	8
82	3	2	2017-01-14 20:52:37	2017-01-14 21:24:54	1	5	4	2	3	6	2	5	5	5	4	3	4	6	4	2	4	4	6	3	6	2	5	5	5	4	6	4	2	6	4	5	3	4	2	2	7	7	3	1	9	8	1	7	8
83	11	1	2017-01-14 20:54:17	2017-01-14 21:11:56	1	5	4	3	3	5	1	5	5	2	4	5	5	5	2	4	6	5	5	4	5	5	6	5	5	2	5	5	2	2	2	1	4	2	2	2	7	7	3	1	9	8	1	7	8
84	3	2	2017-01-14 20:57:23	2017-01-14 21:11:03	1	4	4	2	3	3	1	4	4	3	3	3	5	4	3	3	1	4	3	3	4	2	5	6	2	3	2	2	2	4	3	3	1	4	2	2	7	7	3	1	9	8	1	7	8
85	10	2	2017-01-14 20:56:57	2017-01-14 21:41:50	1	4	3	2	3	2	1	3	4	3	2	4	5	4	2	3	6	4	4	4	4	4	6	6	5	2	2	3	3	4	2	3	2	4	2	2	7	7	3	1	9	8	1	7	8
86	11	1	2017-01-14 20:59:30	2017-01-14 21:15:40	1	4	5	2	4	6	1	3	4	4	2	3	6	6	2	6	6	4	4	5	6	4	6	2	5	3	5	4	5	1	2	5	6	4	2	2	7	7	3	1	9	8	1	7	8
87	6	2	2017-01-14 21:02:13	2017-01-14 21:22:46	1	2	2	2	4	1	1	2	2	4	1	2	5	5	4	2	2	3	1	5	6	1	6	6	5	2	4	1	1	1	4	5	1	4	2	2	7	7	3	1	9	8	1	7	8
88	3	2	2017-01-14 21:00:58	2017-01-14 21:21:57	1	5	5	2	3	4	1	4	6	4	2	4	5	6	3	4	1	5	6	1	3	2	5	5	4	3	2	2	2	6	2	2	2	4	2	2	7	7	3	1	9	8	1	7	8
89	4	2	2017-01-14 21:14:22	2017-01-14 21:23:28	1	2	3	3	4	3	2	4	4	4	3	3	3	2	4	3	3	4	4	5	5	3	5	5	4	2	4	4	3	3	3	5	3	4	2	2	7	7	3	1	9	8	1	7	8
90	6	2	2017-01-14 21:23:31	2017-01-14 21:34:15	1	4	4	3	4	4	4	4	5	4	4	4	4	4	4	2	3	4	5	4	4	3	5	2	4	2	2	4	5	2	4	3	4	4	2	2	7	7	3	1	9	8	1	7	8
91	5	1	2017-01-14 21:24:14	2017-01-14 21:37:36	1	3	5	2	3	4	1	2	6	4	3	3	4	4	4	5	4	5	4	5	4	5	6	5	4	4	5	3	5	4	6	4	3	4	2	2	7	7	3	1	9	8	1	7	8
92	10	2	2017-01-14 21:25:28	2017-01-14 21:39:42	1	4	4	4	4	4	2	4	4	5	4	4	5	5	5	3	4	5	4	5	5	4	5	5	2	3	4	3	3	1	3	5	3	4	2	2	7	7	3	1	9	8	1	7	8
93	1	1	2017-01-14 21:28:17	2017-01-14 21:43:07	1	4	5	3	5	4	3	4	5	4	2	4	4	3	6	5	3	5	5	4	4	3	6	4	4	6	5	4	3	4	3	4	4	4	2	2	7	7	3	1	9	8	1	7	8
94	3	2	2017-01-14 21:29:03	2017-01-14 21:43:50	1	2	3	3	6	5	1	2	3	3	4	4	5	6	3	5	3	6	6	6	6	6	6	6	6	6	1	5	5	1	5	6	5	4	2	2	7	7	3	1	9	8	1	7	8
95	5	1	2017-01-14 21:30:23	2017-01-14 21:54:51	1	6	4	1	1	4	1	5	4	3	5	3	5	6	4	4	1	5	6	1	4	3	5	6	3	4	2	2	6	2	3	3	1	4	2	2	7	7	3	1	9	8	1	7	8
96	11	1	2017-01-14 21:33:52	2017-01-14 22:09:58	1	5	6	6	5	5	6	5	5	3	3	5	6	3	6	5	3	4	6	5	6	6	6	6	5	5	3	4	6	3	5	2	5	4	2	2	7	7	3	1	9	8	1	7	8
97	1	1	2017-01-14 21:36:01	2017-01-14 22:03:12	1	4	4	1	2	1	1	5	3	3	2	4	4	6	2	4	2	5	6	3	4	4	6	6	5	3	4	3	6	3	2	2	2	4	2	2	7	7	3	1	9	8	1	7	8
98	9	2	2017-01-14 21:39:17	2017-01-14 22:01:22	1	5	4	4	5	2	2	5	5	4	3	3	5	5	5	4	1	5	6	2	6	2	5	5	4	4	1	1	2	3	4	3	1	4	2	2	7	7	3	1	9	8	1	7	8
99	4	2	2017-01-14 21:42:02	2017-01-14 21:56:53	1	4	5	1	2	2	1	4	6	1	1	1	6	6	4	4	1	5	5	5	2	2	6	6	4	2	2	1	5	3	2	4	5	4	2	2	7	7	3	1	9	8	1	7	8
100	9	2	2017-01-14 21:43:39	2017-01-14 22:03:08	1	3	2	1	1	1	1	4	5	6	1	1	5	6	6	4	2	4	6	4	4	1	6	4	5	4	2	1	2	1	5	5	2	4	2	2	7	7	3	1	9	8	1	7	8
101	5	1	2017-01-14 21:44:24	2017-01-14 21:56:57	1	4	3	5	2	4	1	6	3	3	4	3	6	5	6	4	4	5	4	6	4	2	6	6	1	6	5	4	1	1	1	5	3	4	2	2	7	7	3	1	9	8	1	7	8
102	12	2	2017-01-14 21:48:44	2017-01-14 22:00:38	1	5	5	4	3	5	3	4	5	4	5	4	5	4	3	4	4	3	4	3	4	3	5	4	3	3	3	3	3	5	4	4	4	4	2	2	7	7	3	1	9	8	1	7	8
103	10	2	2017-01-14 21:49:20	2017-01-14 22:04:19	1	5	5	2	4	3	2	5	6	3	3	4	5	5	4	4	2	4	5	4	5	4	6	5	4	3	2	4	3	3	3	5	1	4	2	2	7	7	3	1	9	8	1	7	8
104	12	2	2017-01-14 21:50:30	2017-01-14 22:12:58	1	5	5	3	4	5	1	6	5	4	3	4	5	6	3	5	6	6	4	3	4	4	6	6	5	4	1	3	6	4	3	5	5	4	2	2	7	7	3	1	9	8	1	7	8
105	4	2	2017-01-14 21:54:52	2017-01-14 22:09:21	1	4	3	3	4	5	3	4	4	4	3	3	4	4	3	5	5	5	5	4	5	4	6	4	5	3	4	4	4	4	4	4	5	4	2	2	7	7	3	1	9	8	1	7	8
106	9	2	2017-01-14 21:58:08	2017-01-14 22:16:40	1	5	5	2	3	5	1	3	4	5	2	4	4	6	3	4	1	5	5	3	6	2	6	5	4	3	5	2	5	3	3	1	2	4	2	2	7	7	3	1	9	8	1	7	8
107	6	2	2017-01-14 22:08:02	2017-01-14 22:23:28	1	4	5	5	4	4	3	4	5	4	3	3	4	5	4	4	2	5	5	4	5	3	5	6	5	4	3	4	5	4	4	4	4	4	2	2	7	7	3	1	9	8	1	7	8
108	11	1	2017-01-14 22:12:36	2017-01-14 22:24:00	1	6	5	3	3	4	2	5	5	4	4	3	6	6	4	4	1	6	6	2	4	1	6	5	6	2	1	2	1	1	1	4	5	4	2	2	7	7	3	1	9	8	1	7	8
109	7	1	2017-01-14 22:18:06	2017-01-14 22:32:28	1	6	5	2	4	4	1	3	4	4	1	2	5	5	4	3	4	5	3	2	5	2	6	6	3	5	5	4	3	2	4	4	1	4	2	2	7	7	3	1	9	8	1	7	8
110	9	2	2017-01-14 22:25:10	2017-01-14 22:41:12	1	5	4	4	4	4	2	6	5	4	4	5	5	5	3	6	1	5	3	2	5	4	4	6	5	4	1	4	4	6	5	4	1	4	2	2	7	7	3	1	9	8	1	7	8
111	9	2	2017-01-14 22:25:59	2017-01-14 22:44:13	1	5	5	1	2	5	1	6	5	4	2	4	6	6	4	5	1	6	6	1	4	1	6	6	4	3	1	2	1	6	4	2	1	4	2	2	7	7	3	1	9	8	1	7	8
112	7	1	2017-01-14 22:27:21	2017-01-14 22:56:54	1	3	5	1	2	4	2	5	5	3	1	6	6	6	3	2	1	6	6	1	4	4	6	6	5	2	5	1	3	4	1	1	1	4	2	2	7	7	3	1	9	8	1	7	8
113	10	2	2017-01-14 22:30:01	2017-01-14 22:42:27	1	3	5	4	1	1	1	4	4	2	4	2	2	5	2	6	1	5	5	4	2	1	5	4	4	3	1	1	1	6	2	4	1	4	2	2	7	7	3	1	9	8	1	7	8
114	10	2	2017-01-14 22:30:19	2017-01-14 22:43:45	1	5	5	1	2	3	1	6	5	3	1	5	6	6	4	4	1	6	6	2	2	2	6	6	6	2	1	2	5	6	3	5	1	4	2	2	7	7	3	1	9	8	1	7	8
115	8	1	2017-01-14 22:03:09	2017-01-14 23:01:43	1	2	6	1	1	1	1	6	6	6	1	4	6	4	4	4	1	5	6	1	1	4	6	4	4	1	1	1	5	6	1	1	1	4	2	2	7	7	3	1	9	8	1	7	8
116	4	2	2017-01-14 22:32:22	2017-01-14 23:00:15	1	4	3	2	2	2	1	5	5	4	4	2	5	5	5	5	1	4	5	2	3	1	6	2	2	3	5	1	2	3	2	6	2	4	2	2	7	7	3	1	9	8	1	7	8
117	3	2	2017-01-14 22:36:54	2017-01-14 22:55:27	1	3	5	2	2	1	1	6	6	3	1	1	6	5	4	4	2	6	6	2	5	2	6	6	4	4	2	1	6	6	5	2	2	4	2	2	7	7	3	1	9	8	1	7	8
118	10	2	2017-01-14 22:36:56	2017-01-14 22:50:54	1	5	6	3	4	3	3	4	5	6	1	4	5	6	5	6	1	5	6	2	4	2	6	6	5	2	2	3	4	2	5	4	1	4	2	2	7	7	3	1	9	8	1	7	8
119	5	1	2017-01-14 22:40:17	2017-01-14 22:58:46	1	6	6	2	2	4	1	6	6	5	2	2	6	6	4	6	1	6	6	1	5	1	6	6	5	3	1	1	5	5	4	3	4	4	2	2	7	7	3	1	9	8	1	7	8
120	7	1	2017-01-14 22:43:47	2017-01-14 22:57:34	1	4	5	5	5	5	3	4	5	5	4	5	5	5	5	5	4	5	6	5	5	5	6	5	4	4	5	5	4	3	4	4	5	4	2	2	7	7	3	1	9	8	1	7	8
121	4	2	2017-01-14 22:47:16	2017-01-14 23:01:04	1	5	4	3	3	3	1	6	5	5	4	4	6	5	5	4	1	6	5	4	6	4	6	6	4	4	4	2	5	4	3	5	4	4	2	2	7	7	3	1	9	8	1	7	8
122	1	1	2017-01-14 22:52:41	2017-01-14 23:19:59	1	5	5	3	3	4	3	4	5	3	2	4	6	6	4	4	2	5	5	2	3	3	6	2	4	3	2	2	5	4	3	1	2	4	2	2	7	7	3	1	9	8	1	7	8
123	6	2	2017-01-14 23:03:22	2017-01-14 23:29:04	1	5	5	2	3	6	2	5	5	5	6	6	5	5	5	5	6	6	6	1	4	6	6	6	6	1	6	6	5	6	1	1	1	4	2	2	7	7	3	1	9	8	1	7	8
124	2	1	2017-01-14 22:57:47	2017-01-14 23:28:34	1	6	5	1	3	2	1	6	6	3	2	2	6	6	4	4	1	6	6	1	4	2	6	6	5	1	1	2	6	4	3	2	1	4	2	2	7	7	3	1	9	8	1	7	8
125	6	2	2017-01-14 23:09:27	2017-01-14 23:25:27	1	5	5	1	3	3	1	4	5	2	2	2	6	6	3	6	1	6	6	2	5	2	6	6	5	4	5	1	2	1	3	6	2	4	2	2	7	7	3	1	9	8	1	7	8
126	8	1	2017-01-14 23:09:44	2017-01-14 23:23:59	1	4	5	3	4	5	1	4	5	5	3	3	2	6	2	6	1	5	6	6	5	2	6	6	6	2	6	1	1	4	2	6	1	4	2	2	7	7	3	1	9	8	1	7	8
127	2	1	2017-01-14 23:10:46	2017-01-14 23:34:52	1	6	6	3	5	4	1	2	5	5	2	4	6	6	3	4	1	4	6	3	5	3	6	6	2	4	1	3	4	1	3	5	1	4	2	2	7	7	3	1	9	8	1	7	8
128	5	1	2017-01-14 23:11:59	2017-01-14 23:25:32	1	2	3	2	3	4	1	5	2	6	2	3	5	5	4	4	1	4	4	5	5	2	6	3	3	4	2	1	4	1	2	6	1	4	2	2	7	7	3	1	9	8	1	7	8
129	9	2	2017-01-14 23:12:20	2017-01-14 23:23:37	1	5	5	1	1	2	1	5	5	2	1	2	5	5	1	3	1	5	6	2	3	1	5	6	5	1	1	1	3	3	1	3	1	4	2	2	7	7	3	1	9	8	1	7	8
130	9	2	2017-01-14 23:13:39	2017-01-14 23:26:23	1	6	5	4	6	5	2	5	6	5	2	3	5	6	6	4	4	5	6	5	5	3	6	3	5	4	2	3	3	2	3	4	2	4	2	2	7	7	3	1	9	8	1	7	8
131	11	1	2017-01-14 23:15:49	2017-01-14 23:52:00	1	3	5	4	4	3	2	5	5	4	4	4	6	6	4	6	1	4	6	5	5	2	6	6	5	4	4	3	2	3	3	4	2	4	2	2	7	7	3	1	9	8	1	7	8
132	6	2	2017-01-14 23:17:33	2017-01-14 23:33:03	1	4	6	6	5	6	1	5	4	6	3	6	5	5	4	6	5	6	4	5	6	6	6	6	4	4	6	5	4	5	3	5	2	4	2	2	7	7	3	1	9	8	1	7	8
133	3	2	2017-01-14 23:23:48	2017-01-14 23:36:32	1	5	6	2	5	6	1	6	6	5	2	6	6	6	6	6	6	5	5	1	6	6	6	6	6	5	5	6	2	1	5	6	6	4	2	2	7	7	3	1	9	8	1	7	8
134	5	1	2017-01-14 23:26:08	2017-01-14 23:49:21	1	5	4	3	3	4	2	4	4	4	4	4	5	5	4	5	2	5	4	5	5	2	6	5	4	2	4	2	3	4	3	4	2	4	2	2	7	7	3	1	9	8	1	7	8
135	8	1	2017-01-14 23:26:44	2017-01-14 23:35:08	1	5	5	1	3	5	1	6	6	1	1	4	6	4	4	1	1	6	6	4	6	1	3	6	6	1	1	1	3	6	6	3	6	4	2	2	7	7	3	1	9	8	1	7	8
136	6	2	2017-01-14 23:26:41	2017-01-14 23:43:13	1	6	5	2	1	5	1	6	6	6	1	5	6	6	6	4	1	4	6	1	1	3	5	6	4	1	6	4	3	1	2	4	5	4	2	2	7	7	3	1	9	8	1	7	8
137	5	1	2017-01-14 23:29:42	2017-01-14 23:50:55	1	4	5	1	3	5	1	5	5	1	3	5	6	6	4	4	3	6	6	4	4	1	6	5	6	1	1	1	3	3	1	5	1	4	2	2	7	7	3	1	9	8	1	7	8
138	10	2	2017-01-14 23:34:03	2017-01-14 23:51:48	1	4	6	2	4	6	2	6	5	3	6	5	5	5	4	4	2	5	6	2	5	2	5	4	2	2	5	2	6	3	2	5	2	4	2	2	7	7	3	1	9	8	1	7	8
139	2	1	2017-01-14 23:33:10	2017-01-15 00:05:19	1	4	5	3	4	1	1	6	5	4	3	4	6	6	4	4	1	5	5	4	4	3	6	5	4	4	4	2	3	3	2	2	2	4	2	2	7	7	3	1	9	8	1	7	8
140	9	2	2017-01-14 23:38:06	2017-01-14 23:54:17	1	5	4	2	3	4	1	4	4	3	2	2	5	5	3	4	2	5	4	4	4	3	6	6	4	4	2	4	5	4	3	4	3	4	2	2	7	7	3	1	9	8	1	7	8
141	6	2	2017-01-14 23:39:18	2017-01-15 00:02:59	1	3	3	5	4	5	1	3	4	4	2	4	4	3	3	5	1	5	5	2	5	1	6	4	4	1	3	2	1	3	3	2	1	4	2	2	7	7	3	1	9	8	1	7	8
142	7	1	2017-01-14 23:40:26	2017-01-15 00:03:19	1	6	5	1	4	1	1	4	4	3	1	2	6	6	4	4	1	6	5	2	2	1	6	5	4	2	2	1	6	4	1	4	1	4	2	2	7	7	3	1	9	8	1	7	8
143	3	2	2017-01-14 23:47:12	2017-01-15 00:04:58	1	6	3	2	3	4	1	6	6	4	5	5	5	6	2	6	2	6	6	5	6	3	4	4	5	1	3	5	3	6	2	6	5	4	2	2	7	7	3	1	9	8	1	7	8
144	8	1	2017-01-14 23:47:35	2017-01-15 00:02:23	1	6	5	3	4	5	2	3	5	5	4	5	6	6	5	5	1	4	5	2	3	2	6	5	4	2	3	3	3	3	4	3	4	4	2	2	7	7	3	1	9	8	1	7	8
145	5	1	2017-01-14 23:48:53	2017-01-15 00:08:29	1	4	4	1	3	4	1	2	4	2	2	3	3	3	2	3	3	6	6	1	4	2	6	5	6	4	5	3	3	2	2	5	4	4	2	2	7	7	3	1	9	8	1	7	8
146	8	1	2017-01-14 23:49:58	2017-01-15 00:04:23	1	5	4	2	3	2	1	5	6	2	2	2	5	5	3	6	1	6	4	3	4	1	6	6	4	2	2	1	3	4	3	4	1	4	2	2	7	7	3	1	9	8	1	7	8
147	1	1	2017-01-14 23:51:10	2017-01-15 00:09:15	1	4	5	3	5	5	1	4	4	3	2	6	6	5	3	4	4	4	5	3	5	6	6	5	3	3	2	4	3	2	4	4	3	4	2	2	7	7	3	1	9	8	1	7	8
148	6	2	2017-01-14 23:52:00	2017-01-15 00:05:38	1	5	5	1	2	3	2	5	4	5	2	2	5	6	4	5	1	5	5	1	2	1	6	3	2	4	2	1	6	6	2	2	1	4	2	2	7	7	3	1	9	8	1	7	8
149	3	2	2017-01-14 23:52:52	2017-01-15 00:11:12	1	5	4	4	4	4	1	4	6	4	3	3	4	4	5	5	3	5	5	5	4	3	5	4	4	3	4	3	4	3	2	4	3	4	2	2	7	7	3	1	9	8	1	7	8
150	9	2	2017-01-14 23:56:33	2017-01-15 00:19:07	1	6	5	4	6	6	1	6	6	5	3	6	6	6	4	6	2	6	6	5	6	6	6	6	6	4	5	6	5	2	6	5	3	4	2	2	7	7	3	1	9	8	1	7	8
151	4	2	2017-01-14 23:58:23	2017-01-15 00:17:09	1	5	5	3	2	6	1	5	5	4	2	3	6	6	5	5	1	5	6	4	5	3	6	6	4	2	1	1	3	4	2	5	2	4	2	2	7	7	3	1	9	8	1	7	8
152	9	2	2017-01-15 00:05:46	2017-01-15 00:17:00	1	4	3	3	1	3	3	5	4	6	5	4	4	5	6	5	2	4	4	4	2	3	4	4	5	3	4	3	1	3	2	2	1	4	2	2	7	7	3	1	9	8	1	7	8
153	10	2	2017-01-15 00:14:30	2017-01-15 00:27:36	1	6	6	1	1	2	4	3	6	1	2	3	6	6	2	3	1	6	5	3	2	2	6	6	6	2	1	1	5	5	1	2	1	4	2	2	7	7	3	1	9	8	1	7	8
154	11	1	2017-01-15 00:17:31	2017-01-15 00:50:54	1	4	3	2	3	2	1	5	4	2	2	2	4	3	2	4	2	6	4	6	6	5	6	6	5	5	2	3	4	4	4	4	4	4	2	2	7	7	3	1	9	8	1	7	8
155	4	2	2017-01-15 00:20:56	2017-01-15 00:39:35	1	4	5	2	3	5	1	4	4	2	3	5	5	6	2	3	3	6	6	4	4	5	6	5	6	3	1	4	6	5	4	5	4	4	2	2	7	7	3	1	9	8	1	7	8
156	2	1	2017-01-15 00:22:23	2017-01-15 00:40:28	1	4	5	3	2	4	1	6	5	3	2	3	5	6	2	5	1	6	6	2	3	3	6	5	6	2	4	3	5	6	1	4	2	4	2	2	7	7	3	1	9	8	1	7	8
157	8	1	2017-01-15 00:26:05	2017-01-15 00:56:09	1	4	2	2	2	1	1	4	3	2	2	1	5	4	4	3	1	4	5	5	3	2	5	1	4	4	2	1	2	4	2	4	2	4	2	2	7	7	3	1	9	8	1	7	8
158	4	2	2017-01-15 00:39:03	2017-01-15 01:23:13	1	3	3	4	4	5	3	4	5	3	4	3	4	5	4	5	5	4	4	5	5	5	5	4	4	5	6	5	4	4	4	4	4	4	2	2	7	7	3	1	9	8	1	7	8
159	4	2	2017-01-15 00:42:11	2017-01-15 01:06:15	1	5	4	2	3	4	1	5	5	3	3	3	5	5	4	5	1	5	5	4	4	4	6	5	5	5	3	3	3	4	2	4	3	4	2	2	7	7	3	1	9	8	1	7	8
160	6	2	2017-01-15 00:41:30	2017-01-15 01:05:21	1	3	4	3	3	4	1	5	6	4	4	3	5	5	3	4	2	5	5	2	5	2	6	6	4	4	4	2	2	3	4	5	5	4	2	2	7	7	3	1	9	8	1	7	8
161	12	2	2017-01-15 00:47:12	2017-01-15 01:08:22	1	5	4	2	6	5	3	5	5	6	1	5	6	5	5	3	1	5	6	4	6	6	6	5	6	1	4	1	6	2	5	4	4	4	2	2	7	7	3	1	9	8	1	7	8
162	10	2	2017-01-15 00:52:00	2017-01-15 01:12:12	1	5	5	5	3	2	1	4	4	4	4	3	5	5	3	4	1	6	5	2	3	2	5	3	4	4	4	1	1	2	2	5	1	4	2	2	7	7	3	1	9	8	1	7	8
163	5	1	2017-01-15 00:59:00	2017-01-15 01:34:51	1	5	5	1	1	2	1	5	4	2	1	2	3	5	2	3	1	5	6	2	3	3	6	3	5	1	1	1	2	2	2	2	1	4	2	2	7	7	3	1	9	8	1	7	8
164	9	2	2017-01-15 01:01:19	2017-01-15 01:12:27	1	5	4	2	4	6	1	6	5	4	2	6	6	6	5	5	1	5	6	3	4	5	6	5	4	5	1	1	3	3	2	4	2	4	2	2	7	7	3	1	9	8	1	7	8
165	5	1	2017-01-15 01:02:25	2017-01-15 01:15:53	1	3	3	2	2	1	1	3	5	2	2	5	6	6	2	2	1	5	6	1	4	4	3	6	4	1	1	1	2	6	2	1	1	4	2	2	7	7	3	1	9	8	1	7	8
166	12	2	2017-01-15 01:15:46	2017-01-15 01:24:42	1	3	1	4	2	6	3	3	2	4	4	2	3	4	4	4	3	5	3	5	4	2	3	3	5	3	3	2	2	2	3	4	6	4	2	2	7	7	3	1	9	8	1	7	8
167	8	1	2017-01-15 01:16:35	2017-01-15 01:47:38	1	4	4	4	4	4	2	4	5	5	4	4	5	5	4	5	4	5	5	6	5	2	5	5	4	3	2	3	3	2	2	5	1	4	2	2	7	7	3	1	9	8	1	7	8
168	6	2	2017-01-15 01:15:56	2017-01-15 01:28:53	1	5	2	5	3	3	3	4	2	6	4	3	3	4	4	3	3	4	2	4	2	3	3	3	3	5	6	4	4	5	5	5	2	4	2	2	7	7	3	1	9	8	1	7	8
169	12	2	2017-01-15 01:24:07	2017-01-15 01:41:22	1	6	6	4	4	5	1	6	6	6	5	5	6	6	5	6	1	6	6	5	6	5	6	6	6	1	1	6	1	1	3	6	1	4	2	2	7	7	3	1	9	8	1	7	8
170	1	1	2017-01-15 01:34:19	2017-01-15 01:50:25	1	4	6	2	3	4	1	4	5	4	1	3	5	6	3	5	5	4	6	3	6	4	6	4	5	3	3	5	6	1	3	3	6	4	2	2	7	7	3	1	9	8	1	7	8
171	1	1	2017-01-15 01:38:30	2017-01-15 01:55:31	1	5	6	2	3	4	1	6	5	3	3	3	6	6	4	4	6	6	6	1	4	1	6	5	1	2	1	1	6	4	4	2	4	4	2	2	7	7	3	1	9	8	1	7	8
172	4	2	2017-01-15 01:46:27	2017-01-15 01:56:32	1	6	5	6	4	5	1	4	5	5	4	4	5	6	3	5	2	6	5	4	1	1	6	6	5	4	3	5	6	1	4	6	6	4	2	2	7	7	3	1	9	8	1	7	8
173	1	1	2017-01-15 01:54:48	2017-01-15 02:10:08	1	5	4	2	4	4	1	4	6	3	4	4	6	5	3	6	2	6	5	2	5	4	6	6	4	3	6	5	3	3	5	5	4	4	2	2	7	7	3	1	9	8	1	7	8
174	1	1	2017-01-15 02:05:06	2017-01-15 02:34:28	1	5	4	5	5	2	1	5	5	5	4	5	5	6	5	5	3	6	6	2	6	5	6	6	6	3	5	3	5	1	4	6	4	4	2	2	7	7	3	1	9	8	1	7	8
175	7	1	2017-01-15 02:06:23	2017-01-15 02:23:49	1	2	3	1	1	2	1	1	4	2	1	1	4	6	1	3	1	4	5	1	2	1	3	1	4	2	1	1	1	3	2	3	1	4	2	2	7	7	3	1	9	8	1	7	8
176	12	2	2017-01-15 02:25:24	2017-01-15 02:41:07	1	6	4	2	4	6	1	5	5	2	1	4	5	6	2	5	6	6	5	1	6	6	6	6	5	1	6	6	5	3	4	1	6	4	2	2	7	7	3	1	9	8	1	7	8
177	7	1	2017-01-15 02:25:53	2017-01-15 02:40:29	1	5	5	2	2	2	1	4	4	5	2	4	5	4	4	4	2	3	3	4	5	4	6	3	4	5	2	4	1	1	3	6	3	4	2	2	7	7	3	1	9	8	1	7	8
178	12	2	2017-01-15 02:35:03	2017-01-15 02:58:13	1	1	1	1	2	1	2	1	4	1	2	1	5	3	3	5	1	4	4	4	5	4	5	3	5	3	3	2	3	4	3	4	2	4	2	2	7	7	3	1	9	8	1	7	8
179	10	2	2017-01-15 02:44:45	2017-01-15 02:59:26	1	1	1	1	4	5	1	6	5	2	1	6	5	1	6	6	1	6	6	1	6	6	6	6	4	1	5	4	3	5	2	4	5	4	2	2	7	7	3	1	9	8	1	7	8
180	3	2	2017-01-15 02:46:01	2017-01-15 02:54:10	1	6	6	1	2	4	1	4	5	3	2	2	6	6	4	6	1	6	6	4	4	2	6	3	5	1	1	1	5	6	2	2	2	4	2	2	7	7	3	1	9	8	1	7	8
181	8	1	2017-01-15 02:49:10	2017-01-15 03:11:31	1	4	6	3	2	1	1	4	4	6	3	3	5	5	4	3	1	4	5	2	3	1	4	6	4	4	1	1	1	1	3	4	1	4	2	2	7	7	3	1	9	8	1	7	8
182	8	1	2017-01-15 03:02:25	2017-01-15 03:31:40	1	6	4	4	4	4	1	4	4	2	2	3	4	3	2	4	1	5	6	4	6	5	6	6	3	2	2	3	5	5	1	6	4	4	2	2	7	7	3	1	9	8	1	7	8
183	11	1	2017-01-15 03:07:48	2017-01-15 03:36:13	1	4	5	4	3	4	1	3	3	5	2	3	6	5	2	5	1	5	4	6	5	4	6	6	5	6	5	5	6	5	3	5	4	4	2	2	7	7	3	1	9	8	1	7	8
184	6	2	2017-01-15 03:16:15	2017-01-15 03:27:55	1	4	4	4	4	5	2	5	5	4	5	3	5	4	4	5	6	5	3	4	5	3	4	4	3	3	4	2	4	3	5	4	4	4	2	2	7	7	3	1	9	8	1	7	8
185	10	2	2017-01-15 03:17:39	2017-01-15 03:23:54	1	5	4	3	5	4	4	5	4	5	3	4	3	5	5	6	2	6	6	5	4	3	6	3	4	3	4	3	6	4	6	3	4	4	2	2	7	7	3	1	9	8	1	7	8
186	4	2	2017-01-15 03:20:26	2017-01-15 03:40:23	1	5	3	2	4	3	1	4	5	5	4	3	5	6	3	5	5	4	6	6	4	1	5	1	5	1	5	5	1	1	4	6	1	4	2	2	7	7	3	1	9	8	1	7	8
187	2	1	2017-01-15 03:21:55	2017-01-15 03:29:46	1	5	4	5	5	5	4	5	5	4	4	4	4	5	4	5	5	5	5	5	4	5	4	4	4	5	4	5	4	4	4	5	5	4	2	2	7	7	3	1	9	8	1	7	8
188	4	2	2017-01-15 03:22:20	2017-01-15 03:38:45	1	6	5	1	1	1	1	5	3	2	2	2	5	6	2	3	1	6	6	1	2	2	5	3	6	2	1	1	5	3	2	4	1	4	2	2	7	7	3	1	9	8	1	7	8
189	1	1	2017-01-15 03:30:49	2017-01-15 03:42:05	1	5	4	2	3	4	1	5	5	4	3	4	5	5	3	5	2	4	5	4	5	5	6	5	3	4	4	5	2	5	3	3	4	4	2	2	7	7	3	1	9	8	1	7	8
190	5	1	2017-01-15 03:47:12	2017-01-15 04:04:32	1	4	5	1	1	2	4	4	4	1	1	2	5	6	1	5	1	4	6	2	2	2	5	4	6	2	2	1	6	6	2	1	1	4	2	2	7	7	3	1	9	8	1	7	8
191	10	2	2017-01-15 03:41:39	2017-01-15 04:04:08	1	4	6	3	3	6	1	4	6	6	3	4	6	6	4	4	5	6	6	3	4	5	6	6	6	6	4	2	3	2	3	5	5	4	2	2	7	7	3	1	9	8	1	7	8
192	2	1	2017-01-15 03:56:56	2017-01-15 04:11:58	1	6	6	2	1	5	1	5	2	2	1	2	5	6	2	2	1	6	5	1	2	1	6	4	4	1	1	3	3	1	2	4	1	4	2	2	7	7	3	1	9	8	1	7	8
193	10	2	2017-01-15 04:03:37	2017-01-15 04:33:10	1	6	4	3	5	4	2	5	3	3	4	4	4	5	5	2	4	5	6	3	6	5	6	6	5	4	5	4	6	6	5	5	4	4	2	2	7	7	3	1	9	8	1	7	8
194	8	1	2017-01-15 04:06:03	2017-01-15 04:21:51	1	4	5	2	2	6	1	5	5	5	4	5	6	6	2	4	5	4	6	1	4	3	6	5	5	2	5	6	5	4	2	6	6	4	2	2	7	7	3	1	9	8	1	7	8
195	10	2	2017-01-15 04:14:20	2017-01-15 04:34:42	1	5	5	1	2	2	1	4	5	3	1	4	4	6	3	3	2	6	6	1	1	3	5	4	5	1	1	1	2	6	1	1	1	4	2	2	7	7	3	1	9	8	1	7	8
196	7	1	2017-01-15 04:15:54	2017-01-15 05:08:38	1	6	4	4	5	6	1	6	6	4	4	4	6	6	4	6	6	6	6	6	6	6	6	6	6	5	2	5	6	6	5	5	6	4	2	2	7	7	3	1	9	8	1	7	8
197	8	1	2017-01-15 04:23:42	2017-01-15 04:59:34	1	5	4	4	2	4	3	5	5	3	3	3	5	5	3	6	3	5	6	4	5	4	6	6	5	6	5	5	5	4	2	2	4	4	2	2	7	7	3	1	9	8	1	7	8
198	2	1	2017-01-15 04:27:16	2017-01-15 04:46:34	1	4	4	2	2	2	1	4	5	4	1	3	5	5	2	4	1	5	6	5	4	4	6	3	6	4	2	2	3	3	1	2	1	4	2	2	7	7	3	1	9	8	1	7	8
199	10	2	2017-01-15 04:36:32	2017-01-15 05:10:13	1	5	5	4	3	4	1	5	5	4	3	4	5	5	3	4	5	4	4	5	4	3	5	2	4	4	4	2	5	2	3	3	5	4	2	2	7	7	3	1	9	8	1	7	8
200	8	1	2017-01-15 04:48:26	2017-01-15 05:10:53	1	5	3	4	3	3	1	2	4	4	2	3	5	4	5	4	1	2	3	5	6	4	6	6	3	3	5	1	1	2	5	4	2	4	2	2	7	7	3	1	9	8	1	7	8
201	7	1	2017-01-15 04:55:55	2017-01-15 05:09:35	1	6	4	1	3	3	1	3	5	5	2	5	6	4	5	5	1	4	6	2	5	6	6	6	5	1	1	2	6	3	2	5	3	4	2	2	7	7	3	1	9	8	1	7	8
202	3	2	2017-01-15 05:01:31	2017-01-15 05:25:24	1	5	5	2	4	5	1	4	4	5	4	3	5	6	5	5	5	6	5	3	6	5	6	6	4	5	4	4	6	3	1	3	6	4	2	2	7	7	3	1	9	8	1	7	8
203	11	1	2017-01-15 05:10:01	2017-01-15 05:33:13	1	5	4	2	3	2	1	4	5	5	2	3	5	6	4	4	1	5	5	1	4	2	6	6	4	1	2	1	2	3	3	4	1	4	2	2	7	7	3	1	9	8	1	7	9
204	7	1	2017-01-15 05:14:30	2017-01-15 05:40:52	1	6	3	1	1	2	1	4	3	4	1	2	5	5	3	1	1	6	5	1	4	1	5	6	4	2	1	1	5	5	3	1	1	4	2	2	7	7	3	1	9	8	1	7	8
205	8	1	2017-01-15 05:16:38	2017-01-15 05:41:48	1	3	6	3	6	5	1	4	4	3	5	4	6	6	5	5	1	5	6	2	5	4	6	6	5	2	1	5	3	3	2	2	1	4	2	2	7	7	3	1	9	8	1	7	8
206	5	1	2017-01-15 05:26:11	2017-01-15 05:48:45	1	4	6	1	2	3	1	5	6	2	2	4	5	6	2	4	1	5	5	3	3	4	6	5	5	2	1	2	2	5	2	2	2	4	2	2	7	7	3	1	9	8	1	7	8
207	7	1	2017-01-15 05:29:08	2017-01-15 05:51:04	1	6	6	1	2	3	1	6	6	5	1	6	6	5	4	4	1	6	6	1	3	5	6	5	5	2	1	1	6	4	2	5	1	4	2	2	7	7	3	1	9	8	1	7	8
208	1	1	2017-01-15 05:34:17	2017-01-15 05:59:48	1	2	6	3	5	5	4	5	3	5	2	3	3	4	4	3	6	5	4	6	4	2	5	6	2	6	4	3	2	4	3	4	5	4	2	2	7	7	3	1	9	8	1	7	8
209	10	2	2017-01-15 05:37:02	2017-01-15 05:51:01	1	4	4	4	6	5	5	3	5	3	3	4	3	5	3	3	2	5	6	4	6	4	6	6	6	5	6	5	2	4	4	6	6	4	2	2	7	7	3	1	9	8	1	7	8
210	12	2	2017-01-15 05:45:10	2017-01-15 06:03:00	1	3	3	3	3	3	1	3	3	3	2	3	3	3	3	3	3	4	5	6	4	3	6	6	4	3	2	4	2	1	4	4	3	4	2	2	7	7	3	1	9	8	1	7	8
211	2	1	2017-01-15 06:01:35	2017-01-15 06:19:17	1	6	6	3	2	2	1	6	6	5	2	2	6	6	6	6	1	6	6	4	2	3	6	6	6	3	1	2	1	1	2	3	1	4	2	2	7	7	3	1	9	8	1	7	8
212	5	1	2017-01-15 06:03:24	2017-01-15 06:32:14	1	5	5	2	2	3	1	4	4	4	2	4	6	6	4	3	1	6	6	3	5	1	6	5	6	2	4	2	1	6	2	3	2	4	2	2	7	7	3	1	9	8	1	7	8
213	1	1	2017-01-15 06:28:11	2017-01-15 06:43:15	1	5	5	2	4	4	2	5	5	4	3	3	5	6	4	5	2	4	4	5	4	3	6	5	4	3	4	4	5	3	4	3	4	4	2	2	7	7	3	1	9	8	1	7	8
214	3	2	2017-01-15 06:30:23	2017-01-15 06:55:27	1	6	5	3	2	4	2	4	6	5	2	4	6	4	5	5	1	6	6	2	3	3	6	6	6	1	2	2	3	2	3	4	2	4	2	2	7	7	3	1	9	8	1	7	8
215	5	1	2017-01-15 06:55:37	2017-01-15 07:13:47	1	5	4	3	5	4	2	4	4	5	3	4	5	5	4	4	3	6	6	3	6	5	6	6	5	6	6	4	6	6	5	6	3	4	2	2	7	7	3	1	9	8	1	7	8
216	10	2	2017-01-15 07:14:01	2017-01-15 07:43:01	1	4	5	3	4	1	1	4	5	2	2	2	6	6	3	3	2	5	2	4	5	1	5	4	5	3	2	2	2	1	2	5	2	4	2	2	7	7	3	1	9	8	1	7	8
217	4	2	2017-01-15 07:16:51	2017-01-15 07:21:12	1	3	2	4	3	3	2	3	3	2	2	3	3	3	3	3	3	4	4	4	2	3	4	3	3	2	4	3	3	3	4	3	4	4	2	2	7	7	3	1	9	8	1	7	8
218	2	1	2017-01-15 08:02:48	2017-01-15 08:18:58	1	4	3	3	3	2	1	4	4	5	1	3	4	4	4	5	1	4	6	3	4	4	6	6	6	6	1	4	6	4	4	4	6	4	2	2	7	7	3	1	9	8	1	7	8
219	2	1	2017-01-15 08:03:25	2017-01-15 08:22:23	1	3	3	2	3	4	1	3	3	5	3	3	5	6	3	5	3	6	6	5	5	5	6	6	5	4	4	4	5	5	2	4	3	4	2	2	7	7	3	1	9	8	1	7	8
220	5	1	2017-01-15 08:05:12	2017-01-15 08:26:08	1	6	5	2	2	2	1	5	5	4	3	4	6	6	2	5	1	5	6	3	2	4	6	6	4	2	1	4	4	4	4	4	1	4	2	2	7	7	3	1	9	8	1	7	8
221	9	2	2017-01-15 08:16:41	2017-01-15 08:26:48	1	3	3	3	3	2	2	3	3	3	2	2	3	3	3	3	2	4	5	4	5	1	6	5	4	1	1	1	5	1	3	6	1	4	2	2	7	7	3	1	9	8	1	7	8
222	11	1	2017-01-15 08:27:12	2017-01-15 08:39:54	1	6	6	2	3	2	5	4	5	6	4	3	6	6	6	5	1	5	6	4	3	2	5	6	1	4	2	2	2	6	3	3	1	4	2	2	7	7	3	1	9	8	1	7	8
223	8	1	2017-01-15 08:42:40	2017-01-15 08:59:16	1	6	4	1	2	4	1	5	4	3	3	6	5	5	3	5	2	6	6	1	4	4	6	6	5	1	2	4	5	4	2	4	1	4	2	2	7	7	3	1	9	8	1	7	8
224	7	1	2017-01-15 09:01:59	2017-01-15 09:16:43	1	5	3	1	4	6	1	4	5	5	2	4	6	5	4	5	1	2	5	1	5	1	6	4	5	1	1	2	1	4	1	3	1	4	2	2	7	7	3	1	9	8	1	7	8
225	1	1	2017-01-15 09:02:15	2017-01-15 09:18:52	1	4	4	2	1	3	1	4	5	4	1	1	3	6	5	3	1	4	4	4	4	2	6	4	6	3	2	1	4	6	4	3	2	4	2	2	7	7	3	1	9	8	1	7	8
226	12	2	2017-01-15 09:37:03	2017-01-15 09:52:06	1	5	4	3	4	4	1	3	4	5	2	4	4	5	4	3	1	4	6	4	4	2	6	4	6	4	4	2	4	3	2	2	2	4	2	2	7	7	3	1	9	8	1	7	8
227	8	1	2017-01-15 10:51:23	2017-01-15 11:02:49	1	6	6	3	4	6	1	6	6	4	2	4	6	6	5	6	6	6	6	4	5	5	6	5	5	5	1	4	5	2	2	2	5	4	2	2	7	7	3	1	9	8	1	7	8
228	1	1	2017-01-15 11:30:17	2017-01-15 11:49:23	1	5	5	3	3	5	2	4	5	3	3	4	5	4	4	4	3	5	6	3	4	4	6	5	4	3	4	4	3	3	3	3	5	4	2	2	7	7	3	1	9	8	1	7	8
229	6	2	2017-01-15 11:33:14	2017-01-15 11:53:12	1	4	4	4	2	3	2	4	5	4	3	2	5	5	5	3	1	4	6	6	4	2	6	2	5	6	6	1	2	1	3	5	4	4	2	2	7	7	3	1	9	8	1	7	8
230	1	1	2017-01-15 11:40:41	2017-01-15 12:01:17	1	3	3	1	3	6	1	3	3	2	2	4	3	4	2	3	2	2	5	5	6	5	6	4	5	1	3	4	5	2	6	4	4	4	2	2	7	7	3	1	9	8	1	7	8
231	6	2	2017-01-15 12:07:43	2017-01-15 12:25:37	1	3	5	2	2	4	2	4	5	2	2	2	5	5	2	5	1	4	4	4	3	4	6	5	3	4	4	2	5	2	4	4	4	4	2	2	7	7	3	1	9	8	1	7	8
232	1	1	2017-01-15 12:53:46	2017-01-15 13:05:43	1	5	5	4	4	4	1	5	4	5	4	3	5	5	4	4	5	5	4	5	5	4	6	4	5	5	4	4	5	3	5	5	4	4	2	2	7	7	3	1	9	8	1	7	8
233	12	2	2017-01-15 13:06:24	2017-01-15 13:27:11	1	4	4	3	4	2	1	5	4	5	1	2	5	6	5	6	1	5	4	4	5	1	6	2	3	4	5	1	5	1	3	5	1	4	2	2	7	7	3	1	9	8	1	7	8
234	4	2	2017-01-15 13:09:23	2017-01-15 13:26:09	1	5	4	3	4	2	1	5	5	3	2	5	5	4	3	4	1	5	6	2	5	4	6	6	4	3	2	3	6	2	3	5	1	4	2	2	7	7	3	1	9	8	1	7	8
235	9	2	2017-01-15 13:13:14	2017-01-15 13:34:18	1	3	5	2	4	4	1	4	5	4	3	4	5	5	4	5	2	4	6	4	6	4	6	4	6	5	4	4	5	4	5	5	3	4	2	2	7	7	3	1	9	8	1	7	8
236	7	1	2017-01-15 13:29:42	2017-01-15 13:48:28	1	5	6	1	1	1	1	4	6	5	1	4	6	6	4	2	1	6	6	1	1	1	4	6	5	1	1	1	2	5	1	1	1	4	2	2	7	7	3	1	9	8	1	7	8
237	2	1	2017-01-15 13:52:29	2017-01-15 14:06:59	1	4	4	3	3	4	1	4	2	3	3	3	3	4	3	4	1	5	6	5	5	2	6	5	2	2	1	2	4	2	2	2	2	4	2	2	7	7	3	1	9	8	1	7	8
238	9	2	2017-01-15 14:02:39	2017-01-15 14:20:53	1	4	5	3	4	4	1	3	6	6	1	2	5	6	5	3	1	4	6	2	4	1	6	5	5	2	1	1	5	4	4	6	1	4	2	2	7	7	3	1	9	8	1	7	8
239	8	1	2017-01-15 14:22:00	2017-01-15 14:35:49	1	5	5	3	4	4	1	6	5	4	2	3	5	5	4	4	3	6	6	4	4	3	6	6	5	1	4	3	2	2	3	6	3	4	2	2	7	7	3	1	9	8	1	7	8
240	3	2	2017-01-15 14:52:00	2017-01-15 15:37:15	1	3	5	2	4	4	1	4	5	3	3	2	5	5	3	4	5	5	5	6	4	1	6	5	5	1	5	5	4	1	2	5	5	4	2	2	7	7	3	1	9	8	1	7	8
241	3	2	2017-01-15 14:58:15	2017-01-15 15:17:06	1	4	4	1	3	3	1	4	3	4	1	3	5	5	4	5	1	4	5	2	4	2	5	1	5	6	2	1	2	2	2	5	2	4	2	2	7	7	3	1	9	8	1	7	8
242	12	2	2017-01-15 15:01:20	2017-01-15 15:16:37	1	4	6	3	5	4	1	3	6	5	1	6	6	6	4	4	5	6	6	1	5	6	5	6	5	2	2	6	6	2	1	2	2	4	2	2	7	7	3	1	9	8	1	7	8
243	10	2	2017-01-15 15:02:36	2017-01-15 15:18:00	1	6	6	2	4	1	1	5	6	5	4	4	6	5	2	3	1	6	6	2	2	3	5	4	5	3	1	3	5	5	3	2	2	4	2	2	7	7	3	1	9	8	1	7	8
244	8	1	2017-01-15 15:07:10	2017-01-15 15:19:12	1	6	1	1	1	6	1	1	1	6	1	6	6	6	1	6	1	6	6	1	6	1	6	1	6	1	1	6	6	1	6	6	6	4	2	2	7	7	3	1	9	8	1	7	8
245	9	2	2017-01-15 15:09:31	2017-01-15 15:35:20	1	5	5	2	1	1	2	5	6	5	2	4	4	5	4	4	1	5	4	4	2	3	4	4	4	4	3	2	3	4	1	3	2	4	2	2	7	7	3	1	9	8	1	7	8
246	5	1	2017-01-15 15:12:15	2017-01-15 15:43:30	1	4	4	3	4	3	1	4	3	3	3	5	5	4	3	4	3	5	5	3	4	5	6	6	4	3	5	5	5	5	4	5	5	4	2	2	7	7	3	1	9	8	1	7	8
247	6	2	2017-01-15 15:21:58	2017-01-15 15:44:18	1	5	5	2	2	1	1	6	6	2	3	2	5	4	2	3	1	5	6	2	4	2	5	5	4	1	2	1	5	3	1	3	3	4	2	2	7	7	3	1	9	8	1	7	8
248	12	2	2017-01-15 15:27:31	2017-01-15 15:59:51	1	5	6	2	4	6	2	4	6	4	2	4	6	6	3	5	6	5	5	1	5	1	6	6	5	1	2	2	5	3	3	2	5	4	2	2	7	7	3	1	9	8	1	7	8
249	3	2	2017-01-15 15:31:41	2017-01-15 15:39:42	1	3	5	3	4	5	2	5	4	5	4	4	5	4	4	4	3	5	6	4	6	5	6	6	1	5	5	5	6	5	1	5	4	4	2	2	7	7	3	1	9	8	1	7	8
250	5	1	2017-01-15 15:34:57	2017-01-15 16:04:52	1	4	1	5	6	4	1	5	5	5	3	4	4	5	5	2	6	6	6	5	6	3	6	5	6	3	6	3	3	2	2	5	5	4	2	2	7	7	3	1	9	8	1	7	8
251	6	2	2017-01-15 15:43:12	2017-01-15 16:08:29	1	5	5	2	2	2	1	4	5	2	2	2	5	5	2	3	2	5	6	5	2	2	6	5	5	2	1	1	2	2	2	2	1	4	2	2	7	7	3	1	9	8	1	7	8
252	12	2	2017-01-15 15:49:01	2017-01-15 16:22:56	1	1	5	1	1	1	1	1	5	1	1	1	1	4	3	1	1	1	6	1	3	1	3	6	5	1	1	1	1	1	1	1	1	4	2	2	7	7	3	1	9	8	1	7	8
253	12	2	2017-01-15 15:50:11	2017-01-15 16:10:44	1	4	5	2	4	5	2	3	6	5	3	4	5	6	5	4	1	4	5	2	5	3	6	4	4	1	5	3	5	3	4	5	2	4	2	2	7	7	3	1	9	8	1	7	8
254	6	2	2017-01-15 15:51:11	2017-01-15 16:20:49	1	3	4	3	2	4	4	4	5	5	1	6	6	6	5	5	4	5	4	4	4	4	6	3	5	5	4	5	1	1	5	6	4	4	2	2	7	7	3	1	9	8	1	7	8
255	2	1	2017-01-15 15:54:05	2017-01-15 16:12:53	1	5	4	1	2	3	5	4	5	4	1	2	5	6	3	5	1	5	6	3	4	1	6	6	5	1	3	4	3	1	2	5	1	4	2	2	7	7	3	1	9	8	1	7	8
256	9	2	2017-01-15 15:55:33	2017-01-15 16:18:25	1	5	5	4	3	5	2	5	6	3	2	5	6	6	5	4	2	3	3	3	4	2	6	2	3	3	4	3	3	3	4	4	2	4	2	2	7	7	3	1	9	8	1	7	8
257	1	1	2017-01-15 16:21:21	2017-01-15 16:37:10	1	4	4	4	5	4	2	4	5	4	3	3	5	5	4	4	3	4	5	5	5	2	4	6	4	4	4	3	2	3	3	6	2	4	2	2	7	7	3	1	9	8	1	7	8
258	9	2	2017-01-15 16:22:35	2017-01-15 16:31:43	1	3	2	2	3	2	1	3	4	2	1	4	5	5	2	5	1	6	5	2	5	1	6	6	6	3	2	1	5	2	4	3	1	4	2	2	7	7	3	1	9	8	1	7	8
259	5	1	2017-01-15 16:24:51	2017-01-15 16:48:39	1	5	4	3	5	5	1	3	5	4	3	2	4	6	5	3	6	4	5	6	6	4	6	6	4	5	2	6	3	3	2	6	6	4	2	2	7	7	3	1	9	8	1	7	8
260	11	1	2017-01-15 16:29:41	2017-01-15 17:12:32	1	5	5	1	1	1	1	5	4	5	1	3	6	6	4	1	1	6	6	1	1	1	6	6	2	6	1	1	5	5	2	1	1	4	2	2	7	7	3	1	9	8	1	7	8
261	6	2	2017-01-15 16:31:52	2017-01-15 16:58:02	1	6	4	3	5	5	1	5	5	4	3	5	5	5	4	5	4	6	6	4	5	6	6	6	5	4	4	5	6	3	3	6	4	4	2	2	7	7	3	1	9	8	1	7	8
262	8	1	2017-01-15 16:37:33	2017-01-15 16:51:21	1	3	6	1	3	5	2	3	5	2	3	3	3	5	2	3	1	5	5	5	5	2	5	4	5	5	4	2	2	1	2	4	1	4	2	2	7	7	3	1	9	8	1	7	8
263	11	1	2017-01-15 16:47:58	2017-01-15 17:07:18	1	4	4	4	1	5	5	6	4	6	4	4	4	6	5	6	6	6	5	1	1	2	6	4	1	4	6	5	1	6	4	6	4	4	2	2	7	7	3	1	9	8	1	7	8
264	11	1	2017-01-15 17:12:43	2017-01-15 17:25:49	1	4	5	3	3	2	4	6	6	5	3	4	6	6	6	5	1	6	6	4	1	1	6	5	4	2	1	5	1	4	4	1	1	4	2	2	7	7	3	1	9	8	1	7	8
265	10	2	2017-01-15 17:12:54	2017-01-15 17:34:14	1	4	5	2	3	4	2	2	5	5	4	3	4	6	4	4	1	4	6	4	4	2	5	6	5	4	2	4	5	6	4	3	3	4	2	2	7	7	3	1	9	8	1	7	8
266	11	1	2017-01-15 17:20:59	2017-01-15 17:38:56	1	6	4	3	1	4	1	5	3	4	1	3	5	6	4	3	1	6	4	2	1	2	4	6	4	4	1	2	3	4	3	4	1	4	2	2	7	7	3	1	9	8	1	7	8
267	10	2	2017-01-15 17:35:34	2017-01-15 18:09:27	1	4	5	5	5	5	1	4	6	5	3	5	6	5	5	5	5	5	6	4	5	3	6	4	5	3	3	3	4	4	4	5	4	4	2	2	7	7	3	1	9	8	1	7	8
268	2	1	2017-01-15 17:39:04	2017-01-15 17:51:46	1	6	6	6	5	6	1	5	6	6	3	1	4	4	3	6	1	6	5	6	6	3	6	6	3	5	6	4	4	5	6	4	4	4	2	2	7	7	3	1	9	8	1	7	8
269	5	1	2017-01-15 17:41:41	2017-01-15 17:50:21	1	3	3	1	2	2	2	3	4	4	2	2	3	4	5	3	1	4	5	4	3	3	4	1	5	1	6	1	2	3	3	3	2	4	2	2	7	7	3	1	9	8	1	7	8
270	11	1	2017-01-15 18:23:36	2017-01-15 19:03:25	1	4	5	5	6	4	1	6	4	6	2	5	5	6	3	6	5	5	6	6	6	5	6	4	6	1	6	3	5	1	1	6	5	4	2	2	7	7	3	1	9	8	1	7	8
271	7	1	2017-01-15 18:31:24	2017-01-15 18:45:47	1	6	5	2	4	3	1	6	5	3	2	2	6	6	5	5	3	6	6	5	5	1	6	5	4	2	2	1	6	1	2	5	4	4	2	2	7	7	3	1	9	8	1	7	8
272	7	1	2017-01-15 18:36:27	2017-01-15 18:49:50	1	4	6	3	2	4	2	4	6	3	3	5	5	5	5	3	1	5	6	1	2	4	6	4	3	3	1	3	5	1	5	3	2	4	2	2	7	7	3	1	9	8	1	7	8
273	6	2	2017-01-15 18:40:36	2017-01-15 19:14:45	1	4	5	2	2	2	1	4	5	4	2	3	5	6	5	4	1	4	5	2	4	2	6	5	4	3	1	1	3	6	2	4	1	4	2	2	7	7	3	1	9	8	1	7	8
274	3	2	2017-01-15 18:40:59	2017-01-15 18:56:50	1	4	6	2	1	3	1	4	5	4	3	3	6	6	2	4	1	4	6	2	1	2	4	5	4	1	1	1	2	2	1	4	1	4	2	2	7	7	3	1	9	8	1	7	8
275	7	1	2017-01-15 18:55:56	2017-01-15 19:14:05	1	5	5	4	4	3	2	6	4	5	2	2	6	5	6	4	1	6	5	1	5	3	6	6	6	1	2	2	5	4	2	4	5	4	2	2	7	7	3	1	9	8	1	7	8
276	4	2	2017-01-15 19:07:09	2017-01-15 19:22:40	1	6	6	1	1	1	1	4	6	3	1	1	6	6	5	3	1	6	6	1	3	1	6	5	6	1	1	1	1	6	2	4	1	4	2	2	7	7	3	1	9	8	1	7	8
277	6	2	2017-01-15 19:09:51	2017-01-15 19:26:40	1	4	4	2	2	3	1	5	5	5	4	2	5	5	4	2	1	4	5	5	4	2	6	3	3	1	4	1	2	3	3	2	1	4	2	2	7	7	3	1	9	8	1	7	8
278	5	1	2017-01-15 19:18:11	2017-01-15 19:35:58	1	5	5	3	3	3	1	5	5	1	3	3	6	6	2	3	1	6	6	3	4	3	6	5	4	6	5	2	6	3	1	3	2	4	2	2	7	7	3	1	9	8	1	7	8
279	12	2	2017-01-15 19:21:08	2017-01-15 19:47:08	1	5	5	3	3	2	1	4	4	5	2	2	5	5	4	5	1	5	5	4	2	1	6	5	5	4	4	1	2	3	3	3	1	4	2	2	7	7	3	1	9	8	1	7	8
280	12	2	2017-01-15 19:22:45	2017-01-15 19:56:35	1	5	4	4	5	4	2	5	5	5	2	5	6	5	5	5	5	5	6	6	6	2	6	6	5	6	5	5	2	1	5	2	1	4	2	2	7	7	3	1	9	8	1	7	8
281	9	2	2017-01-15 19:24:07	2017-01-15 19:39:09	1	6	6	3	2	3	1	5	5	4	1	2	5	6	4	5	1	5	5	5	2	1	6	6	5	3	5	1	1	2	2	2	1	4	2	2	7	7	3	1	9	8	1	7	8
282	1	1	2017-01-15 19:25:49	2017-01-15 19:45:18	1	3	6	2	4	3	2	4	3	6	3	5	4	6	6	4	1	1	6	2	4	4	4	5	4	4	4	1	6	4	6	6	4	4	2	2	7	7	3	1	9	8	1	7	8
283	12	2	2017-01-15 19:26:01	2017-01-15 19:46:51	1	4	4	2	2	2	3	4	6	3	1	2	5	6	3	6	2	5	4	5	4	2	5	2	5	4	2	1	4	2	2	4	4	4	2	2	7	7	3	1	9	8	1	7	8
284	4	2	2017-01-15 19:34:07	2017-01-15 19:47:22	1	5	6	4	4	3	3	6	5	3	2	4	6	6	5	3	4	6	6	5	5	1	6	5	6	3	1	2	4	1	2	6	5	4	2	2	7	7	3	1	9	8	1	7	8
285	1	1	2017-01-15 19:35:38	2017-01-15 19:55:44	1	5	4	3	4	2	4	5	4	4	3	4	6	5	5	3	3	2	4	3	2	2	3	2	4	2	3	3	3	5	3	4	5	4	2	2	7	7	3	1	9	8	1	7	8
286	8	1	2017-01-15 19:45:02	2017-01-15 20:19:28	1	5	5	5	4	4	6	4	4	3	5	4	4	6	5	5	5	5	5	6	6	5	6	5	6	6	6	4	4	6	6	6	4	4	2	2	7	7	3	1	9	8	1	7	8
287	1	1	2017-01-15 19:45:56	2017-01-15 19:57:48	1	5	4	1	3	4	1	5	5	4	2	4	4	6	4	5	1	5	5	3	4	3	6	6	4	2	1	2	2	2	1	5	2	4	2	2	7	7	3	1	9	8	1	7	8
288	8	1	2017-01-15 19:52:20	2017-01-15 20:16:45	1	5	5	4	3	5	2	5	5	5	4	4	5	5	4	4	1	5	6	3	4	4	4	6	6	4	1	4	4	4	3	5	2	4	2	2	7	7	3	1	9	8	1	7	8
289	5	1	2017-01-15 19:55:23	2017-01-15 20:15:14	1	6	5	4	5	4	1	5	5	5	2	4	5	6	6	4	2	6	6	1	5	2	5	5	5	2	2	3	5	6	2	1	3	4	2	2	7	7	3	1	9	8	1	7	8
290	3	2	2017-01-15 20:00:17	2017-01-15 20:15:32	1	4	5	4	4	4	1	6	6	5	4	4	6	5	4	5	5	6	6	5	5	5	6	6	5	3	5	5	3	3	4	6	5	4	2	2	7	7	3	1	9	8	1	7	8
291	12	2	2017-01-15 20:01:53	2017-01-15 20:15:51	1	5	5	1	3	2	1	5	4	1	2	2	6	6	4	4	1	6	5	2	2	1	6	3	4	1	1	1	5	6	2	3	1	4	2	2	7	7	3	1	9	8	1	7	8
292	11	1	2017-01-15 20:07:04	2017-01-15 20:27:43	1	3	4	3	4	6	2	4	4	4	3	4	3	4	4	4	2	4	4	3	4	4	5	3	4	4	2	3	2	3	4	4	3	4	2	2	7	7	3	1	9	8	1	7	8
293	1	1	2017-01-15 20:12:49	2017-01-15 20:37:24	1	3	4	1	3	5	1	5	3	4	2	3	2	3	3	5	4	4	3	4	6	4	6	6	3	3	5	2	5	1	5	5	5	4	2	2	7	7	3	1	9	8	1	7	8
294	1	1	2017-01-15 20:22:15	2017-01-15 20:39:37	1	6	6	3	4	3	2	4	6	6	2	4	5	6	2	5	1	6	6	3	6	1	6	6	5	1	2	1	6	1	1	5	1	4	2	2	7	7	3	1	9	8	1	7	8
295	8	1	2017-01-15 20:27:04	2017-01-15 20:38:56	1	5	5	2	2	1	1	5	5	3	1	2	6	5	2	3	1	6	6	3	3	1	6	6	4	4	1	1	5	1	1	4	1	4	2	2	7	7	3	1	9	8	1	7	8
296	10	2	2017-01-15 20:37:22	2017-01-15 20:53:11	1	6	5	3	4	5	1	6	5	5	3	5	6	6	5	6	1	6	6	4	4	4	5	4	5	4	4	5	3	3	3	3	3	4	2	2	7	7	3	1	9	8	1	7	8
297	7	1	2017-01-15 20:40:05	2017-01-15 20:53:11	1	4	5	5	5	6	1	6	6	4	4	6	5	5	6	4	6	5	6	3	4	5	6	6	5	6	6	6	1	3	3	5	1	4	2	2	7	7	3	1	9	8	1	7	8
298	4	2	2017-01-15 21:08:12	2017-01-15 21:19:09	1	5	5	4	6	5	5	4	4	5	5	6	4	3	5	4	5	6	5	6	5	6	6	6	6	6	6	5	6	5	6	5	5	4	2	2	7	7	3	1	9	8	1	7	8
299	5	1	2017-01-15 21:24:58	2017-01-15 21:38:25	1	5	6	2	5	5	1	4	6	4	3	4	5	6	4	4	5	5	5	5	6	5	6	6	5	5	5	5	5	4	5	6	4	4	2	2	7	7	3	1	9	8	1	7	8
300	6	2	2017-01-15 21:25:51	2017-01-15 21:37:29	1	4	4	2	4	2	2	5	3	5	3	4	5	4	3	4	4	4	6	1	3	3	6	5	4	2	1	3	4	3	4	5	6	4	2	2	7	7	3	1	9	8	1	7	8
301	8	1	2017-01-15 21:29:01	2017-01-15 21:47:54	1	5	5	1	2	3	1	5	5	3	3	2	5	6	2	3	1	5	5	3	5	1	6	5	6	5	2	1	4	3	2	2	2	4	2	2	7	7	3	1	9	8	1	7	8
302	4	2	2017-01-15 21:51:20	2017-01-15 22:16:28	1	5	4	2	4	2	1	6	4	4	4	3	6	5	4	4	2	5	5	4	4	5	6	4	4	4	4	4	5	4	3	5	3	4	2	2	7	7	3	1	9	8	1	7	8
303	1	1	2017-01-15 21:53:47	2017-01-15 22:08:56	1	6	4	4	4	5	1	4	4	3	1	5	5	5	5	6	1	5	5	4	6	4	5	6	6	1	5	6	4	6	2	5	4	4	2	2	7	7	3	1	9	8	1	7	8
304	7	1	2017-01-15 22:12:33	2017-01-15 22:29:25	1	2	6	1	3	4	1	4	6	6	2	4	6	6	6	4	2	4	6	3	4	4	5	6	6	1	1	4	6	5	4	6	1	4	2	2	7	7	3	1	9	8	1	7	8
305	8	1	2017-01-15 22:14:06	2017-01-15 22:23:41	1	6	6	1	1	1	1	6	6	2	1	1	6	6	2	6	2	6	6	4	1	1	6	6	6	1	1	1	6	6	1	1	1	4	2	2	7	7	3	1	9	8	1	7	8
306	1	1	2017-01-15 22:32:19	2017-01-15 22:53:29	1	5	4	2	3	6	1	6	5	6	5	5	4	5	5	4	1	3	4	2	5	3	4	6	3	4	5	4	3	3	3	3	5	4	2	2	7	7	3	1	9	8	1	7	8
307	9	2	2017-01-15 22:53:01	2017-01-15 23:12:44	1	4	4	4	4	3	1	5	4	4	2	3	4	4	4	5	1	4	5	5	4	4	5	5	4	4	2	2	5	3	3	4	3	4	2	2	7	7	3	1	9	8	1	7	8
308	11	1	2017-01-15 23:09:01	2017-01-15 23:33:31	1	6	6	2	3	2	1	5	5	5	2	3	6	6	5	5	1	6	6	1	3	2	6	6	4	3	1	1	6	6	2	5	1	4	2	2	7	7	3	1	9	8	1	7	8
309	12	2	2017-01-15 23:48:28	2017-01-16 00:03:28	1	3	6	2	3	6	1	3	4	4	2	4	4	6	3	4	5	4	6	5	6	6	6	6	5	6	4	6	6	1	6	5	5	4	2	2	7	7	3	1	9	8	1	7	8
310	4	2	2017-01-16 00:10:16	2017-01-16 00:24:31	1	4	3	3	5	5	4	5	5	5	3	5	5	4	6	5	3	5	6	6	6	4	6	1	6	4	4	4	6	4	4	3	3	4	2	2	7	7	3	1	9	8	1	7	8
311	7	1	2017-01-16 00:39:40	2017-01-16 00:53:48	1	4	6	2	1	6	1	4	4	3	3	6	4	6	4	4	1	4	6	1	3	4	6	5	6	2	4	3	1	4	2	4	4	4	2	2	7	7	3	1	9	8	1	7	8
312	4	2	2017-01-16 00:47:51	2017-01-16 01:11:25	1	4	5	3	4	6	1	4	4	5	3	2	5	6	5	3	6	5	6	2	6	3	6	6	5	2	4	3	5	3	3	4	4	4	2	2	7	7	3	1	9	8	1	7	8
313	7	1	2017-01-16 00:58:47	2017-01-16 01:15:31	1	6	6	1	3	4	1	6	3	5	2	1	6	6	2	5	1	6	5	5	4	4	6	6	4	2	1	1	6	4	3	3	3	4	2	2	7	7	3	1	9	8	1	7	8
314	8	1	2017-01-16 01:02:53	2017-01-16 01:13:21	1	2	3	2	4	5	3	4	3	6	4	3	1	4	4	5	2	4	4	3	4	2	2	3	1	3	4	4	5	6	5	4	3	4	2	2	7	7	3	1	9	8	1	7	8
315	8	1	2017-01-16 01:10:04	2017-01-16 01:28:03	1	2	5	3	3	3	3	4	2	4	3	2	3	5	2	2	1	2	6	3	4	1	5	6	5	4	4	3	1	2	4	4	4	4	2	2	7	7	3	1	9	8	1	7	8
316	4	2	2017-01-16 01:26:36	2017-01-16 01:57:56	1	6	6	2	4	6	2	6	6	6	1	6	6	6	6	6	6	6	6	1	6	6	6	6	1	6	6	1	6	1	1	6	6	4	2	2	7	7	3	1	9	8	1	7	8
317	2	1	2017-01-16 01:32:50	2017-01-16 01:47:10	1	5	4	3	3	3	1	4	4	4	3	3	5	4	3	3	2	5	6	2	4	4	6	5	3	4	2	4	6	6	3	2	4	4	2	2	7	7	3	1	9	8	1	7	8
318	2	1	2017-01-16 01:45:46	2017-01-16 01:58:57	1	6	6	1	5	5	1	6	6	5	1	4	6	6	5	6	1	6	6	1	5	1	6	6	5	1	1	1	6	6	1	3	1	4	2	2	7	7	3	1	9	8	1	7	8
319	7	1	2017-01-16 01:47:45	2017-01-16 02:02:54	1	4	3	2	2	2	1	4	5	3	1	2	5	5	4	4	1	4	4	2	2	1	6	5	5	1	1	1	1	3	1	2	1	4	2	2	7	7	3	1	9	8	1	7	8
320	6	2	2017-01-16 01:51:40	2017-01-16 02:11:11	1	6	3	1	3	5	1	4	4	2	1	3	6	5	4	3	5	5	6	4	5	2	6	3	4	4	5	1	3	1	1	5	1	4	2	2	7	7	3	1	9	8	1	7	8
321	8	1	2017-01-16 01:59:18	2017-01-16 02:22:17	1	2	5	4	4	6	1	4	5	4	3	6	6	5	5	4	3	5	6	2	5	6	6	6	6	2	1	5	1	3	5	2	4	4	2	2	7	7	3	1	9	8	1	7	8
322	6	2	2017-01-16 17:17:17	2017-01-16 17:35:03	1	4	5	2	4	5	1	6	5	3	3	5	6	6	4	4	6	5	5	4	5	4	6	4	5	4	6	4	3	3	3	5	6	4	2	2	7	7	3	1	9	8	1	7	8
323	3	2	2017-01-16 17:37:44	2017-01-16 17:46:06	1	5	3	3	3	3	3	4	3	2	4	2	4	4	4	5	4	3	4	2	5	2	5	4	3	5	3	3	4	3	4	3	5	4	2	2	7	7	3	1	9	8	1	7	8
324	6	2	2017-01-16 17:42:13	2017-01-16 18:01:15	1	4	5	4	3	2	1	5	5	4	2	3	6	6	4	4	1	5	6	2	3	2	6	6	5	4	3	4	3	4	2	5	2	4	2	2	7	7	3	1	9	8	1	7	8
325	6	2	2017-01-16 17:47:57	2017-01-16 18:34:38	1	5	4	5	5	5	2	4	4	5	4	5	5	5	5	6	4	5	2	5	6	6	6	4	5	5	4	5	2	1	4	5	4	4	2	2	7	7	3	1	9	8	1	7	8
326	10	2	2017-01-16 17:56:44	2017-01-16 18:30:03	1	4	6	4	4	3	2	4	5	2	2	3	5	5	3	3	4	4	5	4	5	5	6	5	6	1	2	1	1	1	3	5	2	4	2	2	7	7	3	1	9	8	1	7	8
327	10	2	2017-01-16 17:56:02	2017-01-16 18:11:27	1	5	5	5	5	5	4	5	5	5	4	5	5	6	5	5	5	4	5	6	6	5	6	5	5	5	5	5	4	3	3	5	4	4	2	2	7	7	3	1	9	8	1	7	8
328	2	1	2017-01-16 18:01:06	2017-01-16 18:22:33	1	4	4	4	3	5	1	6	4	1	4	5	5	4	4	4	6	5	4	5	4	5	6	4	5	2	5	5	3	1	3	6	6	4	2	2	7	7	3	1	9	8	1	7	8
329	11	1	2017-01-16 18:04:17	2017-01-16 18:21:14	1	5	3	4	4	4	2	4	5	4	3	4	4	5	5	4	3	4	4	4	4	4	4	4	3	5	4	4	3	5	4	4	3	4	2	2	7	7	3	8	9	8	1	7	8
330	4	2	2017-01-16 18:11:13	2017-01-16 18:25:37	1	3	5	2	4	5	1	3	5	4	3	4	3	5	3	4	1	2	5	5	6	1	5	5	4	4	5	1	2	1	3	2	2	4	2	2	7	7	3	1	9	8	1	7	8
331	9	2	2017-01-16 18:14:17	2017-01-16 18:27:12	1	4	4	1	1	6	1	4	4	2	1	1	5	6	2	6	6	6	6	4	4	3	6	6	6	1	5	6	2	2	4	4	6	4	2	2	7	7	3	1	9	8	1	7	8
332	6	2	2017-01-16 18:20:13	2017-01-16 18:43:57	1	5	4	3	3	5	1	5	4	3	3	3	5	5	2	5	5	5	3	5	4	4	6	5	3	4	3	5	5	2	2	4	5	4	2	2	7	7	3	1	9	8	1	7	8
333	3	2	2017-01-16 18:25:10	2017-01-16 18:41:01	1	4	4	2	3	4	1	4	4	4	2	3	5	5	4	4	2	6	4	4	6	4	5	6	5	4	4	3	3	2	2	5	4	4	2	2	7	7	3	1	9	8	1	7	8
334	11	1	2017-01-16 18:31:41	2017-01-16 18:43:23	1	4	4	4	5	6	3	5	4	5	4	4	5	5	4	4	5	5	6	6	6	5	5	6	5	5	5	5	6	3	4	5	5	4	2	2	7	7	3	1	9	8	1	7	8
335	11	1	2017-01-16 19:19:12	2017-01-16 19:28:40	1	2	3	1	2	1	1	4	3	3	1	1	4	2	4	1	1	1	1	1	1	1	6	5	1	5	1	1	2	1	1	6	1	4	2	2	7	7	3	1	9	8	1	7	8
336	5	1	2017-01-16 19:21:53	2017-01-16 19:36:53	1	3	6	3	5	6	1	6	4	2	1	5	6	5	5	4	1	6	6	2	6	6	6	4	5	5	3	4	4	4	3	6	4	4	2	2	7	7	3	1	9	8	1	7	8
337	11	1	2017-01-16 19:24:46	2017-01-16 19:47:29	1	6	6	3	6	6	1	5	6	6	3	5	6	6	5	6	6	6	5	5	6	6	6	6	5	4	5	5	4	5	5	5	5	4	2	2	7	7	3	1	9	8	1	7	8
338	2	1	2017-01-16 19:47:33	2017-01-16 20:07:28	1	4	6	1	4	5	3	4	5	5	6	2	6	5	6	5	4	6	6	3	5	2	6	4	4	4	6	2	1	5	3	1	2	4	2	2	7	7	3	1	9	8	1	7	8
339	2	1	2017-01-16 20:18:07	2017-01-16 20:51:11	1	6	4	2	3	2	1	3	5	4	3	5	6	6	2	5	1	5	6	4	4	5	5	5	4	1	3	4	3	2	5	5	1	4	2	2	7	7	3	1	9	8	1	7	8
340	10	2	2017-01-16 20:41:02	2017-01-16 21:08:42	1	5	4	5	4	4	1	5	5	4	4	4	5	5	4	6	6	5	5	5	6	6	6	6	5	2	6	6	4	1	4	5	6	4	2	2	7	7	3	1	9	8	1	7	8
341	6	2	2017-01-16 21:04:44	2017-01-16 21:41:20	1	3	3	5	2	6	1	5	4	5	4	3	4	3	4	5	6	5	2	5	6	6	6	5	6	4	5	6	5	1	4	5	4	4	2	2	7	7	3	1	9	8	1	7	8
342	12	2	2017-01-16 21:13:21	2017-01-16 21:51:21	1	3	3	4	5	4	1	4	5	4	2	4	5	3	2	4	4	1	3	4	4	1	6	1	1	1	1	1	1	1	1	1	1	4	2	2	7	7	3	1	9	8	1	7	8
343	10	2	2017-01-16 22:13:08	2017-01-16 22:35:17	1	6	6	6	6	3	1	6	6	3	2	2	6	6	3	6	3	4	6	3	6	3	6	5	3	4	1	6	1	1	3	1	4	4	2	2	7	7	3	1	9	8	1	7	8
344	5	1	2017-01-16 22:14:21	2017-01-16 22:36:10	1	4	5	5	5	5	1	3	4	4	3	6	6	6	4	5	3	4	5	5	5	6	5	5	3	3	2	4	3	1	3	2	4	4	2	2	7	7	3	1	9	8	1	7	8
345	3	2	2017-01-16 22:40:25	2017-01-16 22:53:43	1	5	4	3	5	6	1	4	5	4	4	3	5	6	4	6	6	5	5	5	6	6	6	6	5	5	6	6	3	1	3	4	6	4	2	2	7	7	3	1	9	8	1	7	8
346	2	1	2017-01-16 23:39:54	2017-01-16 23:56:10	1	4	4	3	4	3	2	4	5	3	3	3	6	4	4	3	4	5	5	5	6	3	6	4	5	3	4	3	2	5	4	5	3	4	2	2	7	7	3	1	9	8	1	7	8
347	3	2	2017-01-16 23:54:21	2017-01-17 00:23:20	1	4	5	6	5	4	4	5	5	4	5	4	3	5	5	4	6	4	6	3	6	3	6	4	6	4	6	5	4	1	3	4	6	4	2	2	7	7	3	1	9	8	1	7	8
348	6	2	2017-01-17 00:03:21	2017-01-17 00:16:50	1	6	6	5	6	6	2	6	6	5	4	3	6	6	5	5	5	5	5	5	6	4	6	6	6	6	5	4	4	2	5	5	5	4	2	2	7	7	3	1	9	8	1	7	8
349	10	2	2017-01-17 00:35:58	2017-01-17 00:52:31	1	4	4	5	4	5	1	5	4	5	4	4	5	5	4	5	5	5	5	6	6	5	6	3	5	4	4	5	2	2	4	2	6	4	2	2	7	7	3	1	9	8	1	7	8
350	4	2	2017-01-17 01:06:36	2017-01-17 01:50:25	1	3	2	4	4	3	2	3	5	2	4	3	3	5	2	4	4	6	6	5	6	3	5	6	5	5	4	3	3	1	3	3	5	4	2	2	7	7	3	1	9	8	1	7	8
351	3	2	2017-01-17 02:05:16	2017-01-17 02:20:00	1	3	5	4	3	2	5	5	5	4	1	4	5	6	4	3	1	5	5	5	4	3	5	6	5	4	3	4	2	2	2	3	1	4	2	2	7	7	3	1	9	8	1	7	8
352	8	1	2017-01-17 02:28:59	2017-01-17 02:58:32	1	5	2	3	2	6	1	5	6	3	3	3	6	5	3	5	6	6	6	5	5	4	6	5	6	4	5	4	6	5	4	3	6	4	2	2	7	7	3	1	9	8	1	7	8
353	5	1	2017-01-17 05:05:24	2017-01-17 05:27:33	1	2	3	2	3	4	3	3	4	3	3	5	4	5	4	4	4	3	3	4	5	4	5	1	4	4	3	4	2	2	4	3	4	4	2	2	7	7	3	1	9	8	1	7	8
354	6	2	2017-01-17 10:32:00	2017-01-17 11:15:37	1	2	3	2	3	4	1	5	4	3	1	5	5	5	2	2	6	6	1	5	6	3	6	4	3	3	4	5	5	1	6	5	6	4	2	2	7	7	3	1	9	8	1	7	8
355	4	2	2017-01-17 12:19:25	2017-01-17 12:33:17	1	5	5	4	3	6	1	6	6	4	3	6	5	6	4	6	6	5	6	3	4	6	6	6	4	3	5	6	6	5	2	5	6	4	2	2	7	7	3	1	9	8	1	7	8
356	11	1	2017-01-17 13:02:12	2017-01-17 13:32:50	1	4	4	3	5	4	2	5	5	4	4	3	5	5	4	4	5	6	6	4	6	1	6	6	4	4	6	3	4	2	3	5	5	4	2	2	7	7	3	1	9	8	1	7	8
357	6	2	2017-01-17 16:47:29	2017-01-17 17:05:42	1	1	2	1	2	2	1	1	2	1	2	2	2	1	1	2	1	3	6	4	6	5	6	6	2	4	2	5	2	6	5	6	5	4	2	2	7	7	3	1	9	8	1	7	8
358	7	1	2017-01-17 16:54:37	2017-01-17 17:15:28	1	3	5	2	5	4	2	3	5	4	5	4	5	2	4	3	6	5	5	6	6	4	6	4	4	1	5	3	3	5	3	5	4	4	2	2	7	7	3	1	9	8	1	7	8
359	4	2	2017-01-17 17:07:40	2017-01-17 17:20:19	1	5	6	4	4	5	4	3	5	5	3	3	4	5	6	4	4	4	5	5	4	4	6	5	5	3	5	4	1	3	3	3	4	4	2	2	7	7	3	1	9	8	1	7	8
360	1	1	2017-01-17 20:27:41	2017-01-17 20:43:02	1	2	4	5	3	6	2	2	6	6	4	5	6	4	6	3	1	4	1	4	1	2	6	6	3	6	6	5	1	1	3	3	1	4	2	2	7	7	3	1	9	9	1	7	8
361	10	2	2017-01-17 20:55:04	2017-01-17 21:17:09	1	6	6	6	5	5	2	6	6	6	6	4	5	6	6	6	6	6	6	6	6	6	6	6	6	6	5	6	6	6	5	6	6	4	2	2	7	7	3	1	9	8	1	7	8
362	3	2	2017-01-17 21:03:47	2017-01-17 21:24:02	1	4	5	1	2	1	1	4	6	3	1	2	5	6	2	6	1	6	6	4	2	2	6	5	6	2	3	2	2	4	2	3	1	4	2	2	7	7	3	1	9	8	1	7	8
363	2	1	2017-01-17 21:03:58	2017-01-17 21:20:01	1	4	5	5	5	5	2	6	5	6	4	6	6	6	4	5	1	6	5	4	5	3	6	6	4	5	5	1	4	2	4	5	1	4	2	2	7	7	3	1	9	8	1	7	8
364	8	1	2017-01-17 21:11:53	2017-01-17 21:21:50	1	4	6	2	2	1	1	4	5	3	3	1	6	6	2	2	5	6	6	2	3	4	6	6	6	2	2	3	5	3	2	3	2	4	2	2	7	7	3	1	9	8	1	7	8
365	1	1	2017-01-17 21:19:15	2017-01-17 21:35:02	1	5	4	2	3	5	1	5	5	3	3	5	5	4	5	4	2	5	4	3	3	4	6	5	5	3	3	4	3	4	2	3	3	4	2	2	7	7	3	1	9	8	1	7	8
366	11	1	2017-01-17 21:22:10	2017-01-17 21:43:33	1	5	4	4	3	3	1	3	4	4	2	6	6	6	4	4	1	4	6	4	4	4	6	5	6	4	4	4	1	3	2	2	1	4	2	2	7	7	3	1	9	8	1	7	8
367	3	2	2017-01-17 21:24:01	2017-01-17 21:40:39	1	5	6	2	2	2	1	5	4	5	1	3	5	6	4	3	1	5	6	3	4	1	6	6	5	1	1	1	2	2	2	5	1	4	2	2	7	7	3	1	9	8	1	7	8
368	6	2	2017-01-17 21:25:10	2017-01-17 21:34:58	1	4	5	4	6	4	5	2	2	2	3	4	4	4	4	3	4	4	4	4	4	2	3	4	3	1	4	4	3	3	6	4	4	4	2	2	7	7	3	1	9	8	1	7	8
369	5	1	2017-01-17 21:35:33	2017-01-17 22:08:31	1	3	5	1	4	5	1	5	6	5	6	5	6	6	4	5	1	5	6	1	5	3	6	5	2	1	2	1	2	4	1	3	2	4	2	2	7	7	3	1	9	8	1	7	8
370	7	1	2017-01-17 21:36:58	2017-01-17 21:58:58	1	2	4	2	1	2	1	2	3	3	4	1	3	4	3	4	1	5	6	5	6	3	5	6	3	5	4	4	3	4	4	4	1	4	2	2	7	7	3	1	9	8	1	7	8
371	7	1	2017-01-17 21:39:19	2017-01-17 21:52:59	1	6	6	1	1	3	2	6	5	5	1	4	5	6	4	5	2	6	6	1	1	2	6	5	2	1	1	1	5	6	2	2	1	4	2	2	7	7	3	1	9	8	1	7	8
372	12	2	2017-01-17 21:42:50	2017-01-17 21:52:50	1	4	3	4	5	4	2	4	6	2	4	4	4	5	5	4	5	4	5	5	6	4	6	5	6	3	4	5	5	1	5	6	6	4	2	2	7	7	3	1	9	8	1	7	8
373	12	2	2017-01-17 21:44:48	2017-01-17 22:09:53	1	6	4	1	2	5	1	5	4	4	3	2	6	6	4	2	1	6	5	2	5	1	6	6	5	1	4	2	1	1	2	4	1	4	2	2	7	7	3	1	9	8	1	7	8
374	1	1	2017-01-17 21:52:20	2017-01-17 22:08:50	1	5	6	3	6	6	3	6	4	5	5	5	6	6	4	4	3	6	6	3	6	4	6	6	6	3	6	3	6	3	4	4	3	4	2	2	7	7	3	1	9	8	1	7	8
375	8	1	2017-01-17 21:55:01	2017-01-17 22:09:27	1	3	4	2	4	3	3	3	3	3	3	4	4	3	3	5	3	3	4	4	5	4	5	4	4	4	3	3	5	5	4	4	3	4	2	2	7	7	3	1	9	8	1	7	8
376	9	2	2017-01-17 21:55:13	2017-01-17 22:21:08	1	5	6	4	2	4	1	6	6	3	1	3	6	6	4	6	1	6	6	1	5	1	6	6	6	4	2	1	3	1	2	2	2	4	2	2	7	7	3	1	9	8	1	7	8
377	3	2	2017-01-17 22:04:21	2017-01-17 22:17:40	1	5	5	2	3	4	1	4	5	3	2	5	6	5	3	5	1	4	5	4	4	2	6	6	4	1	2	2	2	4	4	5	4	4	2	2	7	7	3	1	9	8	1	7	8
378	4	2	2017-01-17 22:05:24	2017-01-17 22:24:08	1	4	5	2	4	2	2	3	6	4	2	4	4	5	3	2	1	5	6	3	4	3	5	5	4	2	1	5	1	6	3	4	1	4	2	2	7	7	3	1	9	8	1	7	8
379	5	1	2017-01-17 22:09:39	2017-01-17 22:25:28	1	5	5	3	3	5	1	5	3	3	4	1	4	5	2	5	2	4	4	3	2	3	6	5	4	4	4	4	5	1	3	4	2	4	2	2	7	7	3	1	9	8	1	7	8
380	6	2	2017-01-17 22:13:19	2017-01-17 22:32:07	1	4	5	3	5	5	1	4	4	4	2	3	5	6	4	5	4	4	3	4	4	4	6	6	3	3	3	4	3	3	4	4	4	4	2	2	7	7	3	1	9	8	1	7	8
381	3	2	2017-01-17 22:14:22	2017-01-17 22:28:13	1	5	2	5	4	3	5	3	3	4	3	4	5	3	3	5	2	3	6	1	4	4	6	6	6	4	3	4	3	5	4	4	1	4	2	2	7	7	3	1	9	8	1	7	8
382	2	1	2017-01-17 22:20:18	2017-01-17 22:54:08	1	5	6	4	2	6	2	6	6	5	2	5	6	6	5	5	1	5	6	2	5	3	6	6	5	5	5	4	3	3	2	5	4	4	2	2	7	7	3	1	9	8	1	7	8
383	6	2	2017-01-17 22:26:50	2017-01-17 22:45:22	1	6	6	2	4	2	1	6	6	5	1	2	6	6	5	5	1	6	6	4	5	2	6	6	6	5	1	2	5	3	1	2	1	4	2	2	7	7	3	1	9	8	1	7	8
384	5	1	2017-01-17 22:31:12	2017-01-17 22:54:04	1	5	5	5	4	5	3	5	5	4	5	5	5	5	4	4	5	5	6	5	5	5	6	6	6	5	5	5	6	6	5	4	5	4	2	2	7	7	3	1	9	8	1	7	8
385	11	1	2017-01-17 22:40:58	2017-01-17 23:06:00	1	6	6	3	4	5	1	5	6	4	2	5	6	6	5	4	1	6	6	2	5	5	6	6	6	4	1	5	5	2	4	5	6	4	2	2	7	7	3	1	9	8	1	7	8
386	8	1	2017-01-17 22:42:10	2017-01-17 22:56:59	1	6	5	3	5	4	2	5	5	4	3	5	5	4	4	4	4	6	5	5	6	5	6	5	5	3	5	5	3	3	2	4	4	4	2	2	7	7	3	1	9	8	1	7	8
387	11	1	2017-01-17 22:42:58	2017-01-17 23:08:12	1	4	6	4	2	2	1	4	5	2	1	3	6	6	3	3	1	5	6	2	5	1	6	6	5	2	3	1	2	5	1	3	1	4	2	2	7	7	3	1	9	8	1	7	8
388	1	1	2017-01-17 22:44:26	2017-01-17 23:10:24	1	3	3	3	5	5	1	4	6	2	3	3	5	6	3	4	6	5	6	5	6	4	6	5	6	4	5	4	3	2	5	6	5	4	2	2	7	7	3	1	9	8	1	7	8
389	10	2	2017-01-17 22:47:48	2017-01-17 23:11:53	1	6	6	1	1	1	1	6	6	6	1	1	5	6	2	4	1	5	5	1	5	1	6	5	4	4	1	1	4	6	1	1	1	4	2	2	7	7	3	1	9	8	1	7	8
390	6	2	2017-01-17 22:50:36	2017-01-17 23:04:56	1	5	4	1	2	6	2	2	3	5	2	2	4	6	2	1	4	4	6	4	3	2	5	6	4	1	1	2	4	4	3	1	1	4	2	2	7	7	3	1	9	8	1	7	8
391	1	1	2017-01-17 22:51:04	2017-01-17 23:02:28	1	4	4	1	2	2	2	4	5	4	2	3	5	6	1	3	1	6	6	2	4	2	6	5	4	1	2	1	6	6	2	2	3	4	2	2	7	7	3	1	9	8	1	7	8
392	3	2	2017-01-17 23:05:04	2017-01-17 23:27:56	1	5	4	2	5	6	3	6	5	5	2	6	6	5	4	6	1	6	6	1	5	2	6	5	5	4	1	1	1	3	1	5	1	4	2	2	7	7	3	1	9	8	1	7	8
393	6	2	2017-01-17 23:10:11	2017-01-17 23:32:20	1	2	6	6	6	6	1	6	6	6	6	6	6	6	6	6	6	6	6	3	6	6	6	6	5	4	5	6	6	6	3	1	6	4	2	2	7	7	3	1	9	8	1	7	8
394	10	2	2017-01-17 23:14:52	2017-01-17 23:30:07	1	6	6	5	4	5	1	6	6	5	4	4	6	6	5	4	2	4	5	6	5	5	6	6	4	4	3	5	5	3	3	6	4	4	2	2	7	7	3	1	9	8	1	7	8
395	7	1	2017-01-17 23:17:06	2017-01-17 23:42:19	1	3	5	2	1	1	1	4	6	4	2	3	5	6	3	3	1	4	6	4	4	2	5	4	6	4	3	1	3	4	1	3	1	4	2	2	7	7	3	1	9	8	1	7	8
396	1	1	2017-01-17 23:18:28	2017-01-17 23:34:24	1	4	4	3	3	3	1	5	5	4	3	4	5	6	4	4	2	5	5	2	2	4	6	6	4	2	2	2	3	5	2	3	2	4	2	2	7	7	3	1	9	8	1	7	8
397	1	1	2017-01-17 23:32:06	2017-01-18 00:07:12	1	5	5	4	4	3	1	5	6	5	2	5	5	6	5	4	2	6	6	5	4	4	6	6	6	3	3	2	3	4	2	1	2	4	2	2	7	7	3	1	9	8	1	7	8
398	11	1	2017-01-17 23:47:25	2017-01-18 00:00:13	1	5	5	4	5	6	3	6	6	6	5	6	6	6	6	6	6	5	6	6	6	6	6	6	6	6	6	6	6	4	5	5	6	4	2	2	7	7	3	1	9	8	1	7	8
399	12	2	2017-01-17 23:53:35	2017-01-18 00:12:38	1	4	5	2	1	1	1	6	6	2	2	1	5	6	2	3	1	5	6	5	4	1	6	6	6	3	2	1	5	6	2	2	1	4	2	2	7	7	3	1	9	8	1	8	8
400	5	1	2017-01-18 00:09:27	2017-01-18 00:28:17	1	5	4	3	2	4	1	5	5	5	4	2	6	6	3	4	3	5	4	4	4	2	6	6	3	3	2	1	5	2	2	3	2	4	2	2	7	7	3	1	9	8	1	7	8
401	10	2	2017-01-18 00:12:53	2017-01-18 00:26:39	1	3	1	1	1	2	1	3	5	3	1	4	5	5	5	4	1	5	5	1	5	1	6	5	4	3	6	1	1	1	1	4	1	4	2	2	7	7	3	1	9	8	1	7	8
402	1	1	2017-01-18 00:15:06	2017-01-18 00:32:05	1	4	2	2	3	4	2	3	4	4	2	5	5	4	3	5	2	4	5	4	4	4	6	5	4	3	4	3	3	5	2	4	2	4	2	2	7	7	3	1	9	8	1	7	8
403	5	1	2017-01-18 00:18:24	2017-01-18 00:36:59	1	5	6	2	3	6	1	4	5	4	2	3	6	6	3	5	2	5	6	2	4	4	6	6	3	3	3	2	5	6	2	2	5	4	2	2	7	7	3	1	9	8	1	7	8
404	5	1	2017-01-18 00:30:44	2017-01-18 00:45:53	1	4	5	3	3	3	1	5	5	4	2	3	5	5	4	5	1	6	5	4	4	3	5	5	5	3	2	2	5	5	5	4	2	4	2	2	7	7	3	1	9	8	1	7	8
405	6	2	2017-01-18 00:35:04	2017-01-18 01:04:11	1	4	5	3	2	1	1	6	5	4	4	3	6	6	5	4	1	6	6	2	5	1	5	6	6	6	1	1	1	1	2	5	4	4	2	2	7	7	3	1	9	8	3	7	8
406	4	2	2017-01-18 00:41:53	2017-01-18 00:52:47	1	3	5	1	1	1	1	4	4	4	1	1	4	4	2	1	1	4	4	1	4	3	5	2	4	4	2	2	2	3	3	5	2	4	2	2	7	7	3	1	9	8	1	7	8
407	5	1	2017-01-18 00:42:54	2017-01-18 00:55:35	1	6	6	5	3	5	1	5	5	6	2	5	6	6	5	4	1	6	6	3	5	3	6	5	6	6	3	3	2	2	1	5	1	4	2	2	7	7	3	1	9	8	1	7	8
408	9	2	2017-01-18 00:49:08	2017-01-18 00:59:07	1	5	3	3	3	3	1	3	4	3	2	4	5	3	4	4	1	5	4	3	5	3	6	5	3	4	2	5	4	5	3	4	4	4	2	2	7	7	3	1	9	8	1	7	8
409	6	2	2017-01-18 01:07:43	2017-01-18 01:22:37	1	4	5	1	3	4	1	5	5	3	2	2	5	6	2	3	1	6	6	4	4	3	6	5	2	4	1	1	6	1	3	1	3	4	2	2	7	7	3	1	9	8	1	7	8
410	4	2	2017-01-18 01:08:35	2017-01-18 01:23:05	1	4	4	2	5	5	2	3	5	5	3	4	5	5	4	4	1	4	4	3	4	3	6	5	5	3	4	4	3	3	3	4	4	4	2	2	7	7	3	1	9	8	1	7	8
411	12	2	2017-01-18 01:13:00	2017-01-18 01:30:32	1	4	5	3	4	5	4	5	5	5	4	4	5	6	5	6	4	5	6	3	4	2	6	4	5	3	4	3	3	4	3	4	4	4	2	2	7	7	3	1	9	8	1	7	8
412	3	2	2017-01-18 01:25:27	2017-01-18 01:35:44	1	4	4	4	4	4	5	4	2	5	3	4	3	4	3	4	3	5	4	4	2	5	2	4	3	6	5	5	4	2	4	1	3	4	2	2	7	7	3	1	9	8	1	7	8
413	12	2	2017-01-18 01:29:33	2017-01-18 01:47:14	1	5	5	2	4	5	1	4	6	4	4	4	5	6	4	4	4	5	6	4	6	4	6	5	5	6	4	5	3	2	4	4	3	4	2	2	7	7	3	1	9	8	1	7	8
414	7	1	2017-01-18 01:36:27	2017-01-18 01:56:24	1	6	6	2	2	2	1	6	5	4	3	3	5	6	5	3	2	6	6	2	2	2	6	5	5	6	1	2	6	6	3	1	2	4	2	2	7	7	3	1	9	8	1	7	8
415	9	2	2017-01-18 01:43:52	2017-01-18 01:56:33	1	4	5	2	4	5	1	4	6	6	4	5	5	5	5	5	2	5	6	1	4	3	6	6	5	2	1	5	3	5	3	3	2	4	2	2	7	7	3	1	9	8	1	7	8
416	10	2	2017-01-18 01:45:33	2017-01-18 02:07:32	1	4	4	2	5	2	1	3	3	4	3	3	4	6	3	6	1	4	6	2	6	4	5	6	4	3	1	3	4	5	2	5	1	4	2	2	7	7	3	1	9	8	1	7	8
417	10	2	2017-01-18 02:09:53	2017-01-18 02:21:13	1	4	2	1	1	2	1	4	3	3	1	1	3	5	2	3	1	4	6	1	4	1	5	6	2	1	1	1	3	4	1	2	1	4	2	2	7	7	3	1	9	8	1	7	8
418	10	2	2017-01-18 02:22:15	2017-01-18 02:59:48	1	6	3	3	2	4	1	6	5	2	2	4	6	6	4	4	4	6	4	2	3	4	6	6	6	3	4	4	3	2	3	3	4	4	2	2	7	7	3	1	9	8	1	7	8
419	6	2	2017-01-18 02:25:17	2017-01-18 02:38:46	1	5	3	4	2	3	2	4	4	5	3	3	6	4	4	4	2	5	5	5	4	2	6	6	4	4	5	3	2	1	4	5	2	4	2	2	7	7	3	1	9	8	1	7	8
420	8	1	2017-01-18 02:25:34	2017-01-18 02:43:59	1	5	4	4	5	3	2	6	5	5	3	5	5	5	6	5	1	4	4	4	6	4	6	6	5	5	4	2	2	2	4	3	2	4	2	2	7	7	3	1	9	8	1	7	8
421	5	1	2017-01-18 02:29:04	2017-01-18 02:47:13	1	5	5	4	3	4	1	4	3	4	1	5	6	5	5	5	1	5	4	5	6	3	6	5	2	2	1	3	6	2	1	5	4	4	2	2	7	7	3	1	9	8	1	7	8
422	12	2	2017-01-18 02:47:58	2017-01-18 03:02:42	1	4	4	1	1	2	2	4	5	3	2	2	5	5	3	4	1	6	6	2	3	2	6	5	4	4	3	2	2	6	4	2	2	4	2	2	7	7	3	1	9	8	1	7	8
423	12	2	2017-01-18 02:46:26	2017-01-18 03:11:32	1	4	5	1	1	1	1	4	5	5	1	1	5	6	1	4	1	4	6	2	3	2	6	5	4	4	3	1	2	4	2	3	1	4	2	2	7	7	3	1	9	8	1	7	8
424	10	2	2017-01-18 12:57:28	2017-01-18 13:08:31	1	4	3	2	3	5	1	3	5	3	4	2	5	3	3	2	5	4	5	5	5	3	6	5	3	4	3	3	3	2	4	6	5	4	2	2	7	7	3	1	9	8	1	7	8
425	6	2	2017-01-18 13:01:55	2017-01-18 13:21:37	1	3	6	1	3	4	1	2	5	5	1	2	5	6	3	4	3	2	4	3	2	4	6	4	2	3	5	6	6	2	3	3	6	4	2	2	7	7	3	1	9	8	1	7	8
426	4	2	2017-01-18 13:02:18	2017-01-18 13:23:13	1	3	4	3	3	2	1	2	3	5	2	2	5	5	3	5	1	5	5	5	4	3	6	2	5	4	4	2	1	1	3	5	5	4	2	2	7	7	3	1	9	8	1	7	8
427	12	2	2017-01-18 13:03:55	2017-01-18 13:23:22	1	3	5	2	4	2	1	3	5	3	2	2	6	5	2	5	3	6	6	3	6	4	6	6	5	2	2	3	4	1	2	5	3	4	2	2	7	7	3	1	9	8	1	7	8
428	12	2	2017-01-18 13:08:03	2017-01-18 13:21:26	1	4	6	2	1	2	1	5	6	4	2	3	5	4	3	5	1	6	6	5	5	2	6	5	5	1	2	1	3	5	3	3	1	4	2	2	7	7	3	1	9	8	1	7	8
429	11	1	2017-01-18 13:50:21	2017-01-18 14:03:12	1	4	5	4	2	1	1	6	5	2	2	2	5	5	3	5	1	5	6	3	1	1	6	6	1	1	1	1	6	1	2	2	1	4	2	2	7	7	3	1	9	8	1	7	8
430	10	2	2017-01-18 13:53:09	2017-01-18 14:07:40	1	5	5	2	3	2	1	5	5	3	3	3	5	5	2	4	1	5	5	2	3	3	6	6	4	4	1	2	1	3	6	1	2	4	2	2	7	7	3	1	9	8	1	7	8
431	1	1	2017-01-18 13:53:22	2017-01-18 14:12:37	1	5	4	4	4	2	1	6	4	3	3	2	6	6	4	4	1	6	3	5	5	3	6	6	2	3	2	2	5	5	4	4	2	4	2	2	7	7	3	1	9	8	1	7	8
[truncated: 146 more columns]
